# Supplementary material for: Supercritical CO2-assisted rapid synthesis of covalent organic framework-based electrocatalyst for efficient two-electron oxygen reduction reaction
Source: Nat Commun. 2025 Oct 8;16:8963. doi: 10.1038/s41467-025-64901-1 (PMC12508161; doi:10.1038/s41467-025-64901-1)
Supplement: Supplementary file 3 — Supplementary Data 1 [file 41467_2025_64901_MOESM3_ESM.xlsx]

## Sheet: Sheet1
Supplementary data 1. Atomic coordinates after the model optimization of SC-COFTSA.
	Atom	x	y	z
	C1	0.34906	0.74035	0.11399
	C2	0.04597	0.79671	0.11399
	C3	0.99389	0.76491	0.11399
	C4	0.97243	0.71188	0.11399
	C5	0.00556	0.69228	0.11399
	C6	0.05787	0.72411	0.11399
	C7	0.07907	0.77701	0.11399
	C8	0.21502	0.82369	0.11399
	C9	0.49122	0.53625	0.11399
	C10	0.46447	0.48289	0.11399
	C11	0.4648	0.56374	0.11399
	C12	0.67144	0.5843	0.11399
	C13	0.41598	0.61505	0.11399
	C14	0.4422	0.66864	0.11399
	C15	0.41665	0.69564	0.11399
	C16	0.36317	0.67033	0.11399
	C17	0.33716	0.617	0.11399
	C18	0.36255	0.58988	0.11399
	C19	0.28627	0.10916	0.11399
	C20	0.22991	0.74971	0.11399
	C21	0.26171	0.72943	0.11399
	C22	0.31474	0.76099	0.11399
	C23	0.33434	0.81372	0.11399
	C24	0.30251	0.83421	0.11399
	C25	0.24961	0.80251	0.11399
	C26	0.20292	0.89178	0.11399
	C27	0.49037	0.45542	0.11399
	C28	0.54373	0.48203	0.11399
	C29	0.46288	0.40151	0.11399
	C30	0.44232	0.58759	0.11399
	C31	0.41157	0.30138	0.11399
	C32	0.35798	0.27401	0.11399
	C33	0.33098	0.22146	0.11399
	C34	0.35629	0.19329	0.11399
	C35	0.40962	0.2206	0.11399
	C36	0.43674	0.27312	0.11399
	C37	0.91746	0.67756	0.11399
	C38	0.27691	0.98065	0.11399
	C39	0.29719	0.03273	0.11399
	C40	0.26562	0.05419	0.11399
	C41	0.2129	0.02107	0.11399
	C42	0.19241	0.96876	0.11399
	C43	0.2241	0.94755	0.11399
	C44	0.13484	0.8116	0.11399
	C45	0.5712	0.5354	0.11399
	C46	0.54459	0.56215	0.11399
	C47	0.62511	0.56182	0.11399
	C48	0.43903	0.35518	0.11399
	C49	0.72524	0.61064	0.11399
	C50	0.75261	0.58442	0.11399
	C51	0.80516	0.60997	0.11399
	C52	0.83333	0.66345	0.11399
	C53	0.80602	0.68946	0.11399
	C54	0.7535	0.66407	0.11399
	N1	0.16479	0.79085	0.11399
	N2	0.33226	0.69223	0.11399
	N3	0.23577	0.87439	0.11399
	N4	0.33439	0.14048	0.11399
	N5	0.15223	0.86183	0.11399
	N6	0.88614	0.69436	0.11399
	H1	0.38992	0.76875	0.11399
	H2	0.06224	0.83767	0.11399
	H3	0.9685	0.78035	0.11399
	H4	0.98984	0.65131	0.11399
	H5	0.08302	0.70835	0.11399
	H6	0.42323	0.46254	0.11399
	H7	0.48343	0.68877	0.11399
	H8	0.43888	0.73688	0.11399
	H9	0.2959	0.5977	0.11399
	H10	0.34113	0.54865	0.11399
	H11	0.25787	0.12161	0.11399
	H12	0.18895	0.72502	0.11399
	H13	0.24627	0.6886	0.11399
	H14	0.37531	0.83898	0.11399
	H15	0.31827	0.87513	0.11399
	H16	0.56408	0.46113	0.11399
	H17	0.33785	0.29511	0.11399
	H18	0.28974	0.20246	0.11399
	H19	0.42892	0.19864	0.11399
	H20	0.47797	0.29293	0.11399
	H21	0.90501	0.6367	0.11399
	H22	0.3016	0.96438	0.11399
	H23	0.33802	0.05812	0.11399
	H24	0.18764	0.03678	0.11399
	H25	0.15149	0.9436	0.11399
	H26	0.56549	0.60339	0.11399
	H27	0.73151	0.54319	0.11399
	H28	0.82416	0.58774	0.11399
	H29	0.82798	0.73072	0.11399
	H30	0.73369	0.68549	0.11399
