# Supplementary material for: Supercritical CO2-assisted rapid synthesis of covalent organic framework-based electrocatalyst for efficient two-electron oxygen reduction reaction
Source: Nat Commun. 2025 Oct 8;16:8963. doi: 10.1038/s41467-025-64901-1 (PMC12508161; doi:10.1038/s41467-025-64901-1)
Supplement: Supplementary file 4 — Supplementary Data 2 [file 41467_2025_64901_MOESM4_ESM.xlsx]

## Sheet: Sheet1
Supplementary data 2. Atomic coordinates after the model optimization of SC-COFTAZ.
		Atom	x	y	z
		N1	0.30368	0.69814	0.1422
		N2	0.4921	0.51092	0.1422
		N3	0.68967	0.39387	0.1422
		N4	0.30186	0.60554	0.1422
		N5	0.48908	0.98118	0.1422
		N6	0.60613	0.2958	0.1422
		N7	0.39446	0.69632	0.1422
		N8	0.01882	0.5079	0.1422
		N9	0.7042	0.31033	0.1422
		C1	0.27463	0.63821	0.1422
		C2	0.39768	0.79164	0.1422
		C3	0.36846	0.82489	0.1422
		C4	0.40047	0.88671	0.1422
		C5	0.46319	0.91887	0.1422
		C6	0.49248	0.88531	0.1422
		C7	0.46036	0.82343	0.1422
		C8	0.473	0.4545	0.1422
		C9	0.51357	0.43016	0.1422
		C10	0.49061	0.36815	0.1422
		C11	0.52779	0.34375	0.1422
		C12	0.58999	0.38054	0.1422
		C13	0.6131	0.44255	0.1422
		C14	0.57597	0.46675	0.1422
		C15	0.63058	0.35539	0.1422
		C16	0.36179	0.63642	0.1422
		C17	0.20836	0.60604	0.1422
		C18	0.17511	0.54357	0.1422
		C19	0.11329	0.51376	0.1422
		C20	0.08113	0.54432	0.1422
		C21	0.11468	0.60716	0.1422
		C22	0.17657	0.63692	0.1422
		C23	0.5455	0.0185	0.1422
		C24	0.56984	0.08341	0.1422
		C25	0.63185	0.12246	0.1422
		C26	0.65625	0.18404	0.1422
		C27	0.61946	0.20945	0.1422
		C28	0.55745	0.17055	0.1422
		C29	0.53325	0.10922	0.1422
		C30	0.64461	0.27519	0.1422
		C31	0.36358	0.72537	0.1422
		C32	0.39396	0.60232	0.1422
		C33	0.45643	0.63154	0.1422
		C34	0.48624	0.59953	0.1422
		C35	0.45568	0.53681	0.1422
		C36	0.39284	0.50752	0.1422
		C37	0.36307	0.53964	0.1422
		C38	0.9815	0.527	0.1422
		C39	0.91659	0.48643	0.1422
		C40	0.87754	0.50939	0.1422
		C41	0.81596	0.47221	0.1422
		C42	0.79055	0.41001	0.1422
		C43	0.82945	0.3869	0.1422
		C44	0.89078	0.42403	0.1422
		C45	0.72481	0.36942	0.1422
		H1	0.32007	0.80134	0.1422
		H2	0.3774	0.91212	0.1422
		H3	0.54089	0.90728	0.1422
		H4	0.48357	0.79822	0.1422
		H5	0.42507	0.4207	0.1422
		H6	0.44248	0.33829	0.1422
		H7	0.50894	0.29567	0.1422
		H8	0.66124	0.47145	0.1422
		H9	0.59478	0.51482	0.1422
		H10	0.19866	0.51873	0.1422
		H11	0.08788	0.46528	0.1422
		H12	0.09272	0.63362	0.1422
		H13	0.20178	0.68535	0.1422
		H14	0.5793	0.00437	0.1422
		H15	0.66171	0.10419	0.1422
		H16	0.70433	0.21327	0.1422
		H17	0.52855	0.18979	0.1422
		H18	0.48518	0.07996	0.1422
		H19	0.48127	0.67993	0.1422
		H20	0.53472	0.6226	0.1422
		H21	0.36639	0.45911	0.1422
		H22	0.31465	0.51643	0.1422
		H23	0.99563	0.57493	0.1422
		H24	0.89581	0.55752	0.1422
		H25	0.78673	0.49106	0.1422
		H26	0.81021	0.33876	0.1422
		H27	0.92004	0.40522	0.1422
