# Supplementary material for: Supercritical CO2-assisted rapid synthesis of covalent organic framework-based electrocatalyst for efficient two-electron oxygen reduction reaction
Source: Nat Commun. 2025 Oct 8;16:8963. doi: 10.1038/s41467-025-64901-1 (PMC12508161; doi:10.1038/s41467-025-64901-1)
Supplement: Supplementary file 5 — Supplementary Data 3 [file 41467_2025_64901_MOESM5_ESM.xlsx]

## Sheet: Sheet1
Supplementary data 3. Atomic coordinates after the model optimization of SC-COFPh.
	Atom	x	y	z
	N1	0.29619	0.68951	0.14881
	N2	0.50628	0.49086	0.14881
	N3	0.3105	0.60669	0.14881
	N4	0.50914	0.01542	0.14881
	N5	0.39331	0.70381	0.14881
	N6	0.98458	0.49372	0.14881
	C1	0.27571	0.63095	0.14881
	C2	0.38023	0.7894	0.14881
	C3	0.34388	0.81464	0.14881
	C4	0.36816	0.8756	0.14881
	C5	0.42958	0.9142	0.14881
	C6	0.46582	0.88863	0.14881
	C7	0.44168	0.8279	0.14881
	C8	0.52502	0.54672	0.14881
	C9	0.54247	0.46544	0.14881
	C10	0.51275	0.40342	0.14881
	C11	0.54252	0.37196	0.14881
	C12	0.60447	0.39998	0.14881
	C13	0.63408	0.46226	0.14881
	C14	0.60464	0.49417	0.14881
	C15	0.63635	0.36586	0.14881
	C16	0.69822	0.39438	0.14881
	C17	0.36905	0.64476	0.14881
	C18	0.2106	0.59083	0.14881
	C19	0.18536	0.52924	0.14881
	C20	0.1244	0.49256	0.14881
	C21	0.0858	0.51538	0.14881
	C22	0.11137	0.57719	0.14881
	C23	0.1721	0.61378	0.14881
	C24	0.45328	0.97831	0.14881
	C25	0.53456	0.07702	0.14881
	C26	0.59658	0.10934	0.14881
	C27	0.62804	0.17056	0.14881
	C28	0.60001	0.20449	0.14881
	C29	0.53775	0.17183	0.14881
	C30	0.50584	0.11048	0.14881
	C31	0.63414	0.27049	0.14881
	C32	0.60562	0.30384	0.14881
	C33	0.35524	0.72429	0.14881
	C34	0.40917	0.61977	0.14881
	C35	0.47076	0.65612	0.14881
	C36	0.50744	0.63184	0.14881
	C37	0.48462	0.57042	0.14881
	C38	0.42281	0.53418	0.14881
	C39	0.38622	0.55832	0.14881
	C40	0.02169	0.47497	0.14881
	C41	0.92298	0.45753	0.14881
	C42	0.89066	0.48725	0.14881
	C43	0.82944	0.45748	0.14881
	C44	0.79551	0.39553	0.14881
	C45	0.82817	0.36592	0.14881
	C46	0.88952	0.39536	0.14881
	C47	0.72951	0.36365	0.14881
	C48	0.69616	0.30178	0.14881
	H1	0.29626	0.7858	0.14881
	H2	0.33874	0.89385	0.14881
	H3	0.51345	0.91755	0.14881
	H4	0.47027	0.80887	0.14881
	H5	0.57237	0.58059	0.14881
	H6	0.46475	0.38012	0.14881
	H7	0.51602	0.32409	0.14881
	H8	0.68206	0.48715	0.14881
	H9	0.63106	0.54212	0.14881
	H10	0.72299	0.44217	0.14881
	H11	0.2142	0.51046	0.14881
	H12	0.10615	0.44488	0.14881
	H13	0.08245	0.5959	0.14881
	H14	0.19113	0.6614	0.14881
	H15	0.4194	0.99177	0.14881
	H16	0.61988	0.08463	0.14881
	H17	0.67591	0.19192	0.14881
	H18	0.51285	0.19491	0.14881
	H19	0.45788	0.08894	0.14881
	H20	0.55783	0.28082	0.14881
	H21	0.48954	0.70374	0.14881
	H22	0.55512	0.66126	0.14881
	H23	0.4041	0.48655	0.14881
	H24	0.3386	0.52973	0.14881
	H25	0.00823	0.42763	0.14881
	H26	0.91537	0.53525	0.14881
	H27	0.80808	0.48398	0.14881
	H28	0.80509	0.31794	0.14881
	H29	0.91106	0.36894	0.14881
	H30	0.71918	0.27701	0.14881
