# Supplementary material for: Supercritical CO2-assisted rapid synthesis of covalent organic framework-based electrocatalyst for efficient two-electron oxygen reduction reaction
Source: Nat Commun. 2025 Oct 8;16:8963. doi: 10.1038/s41467-025-64901-1 (PMC12508161; doi:10.1038/s41467-025-64901-1)
Supplement: Supplementary file 7 — Source data [file 41467_2025_64901_MOESM7_ESM.xlsx]

## Sheet: Figure 2b
Figure 2b PXRD pattern of SC-COFTSA.
	2 Theta (Degree)	AA stacking	2 Theta (Degree)	Bragg position	2 Theta (Degree)	AB stacking	2 Theta (Degree)	Experimental	2 Theta (Degree)	Refined	2 Theta (Degree)	Difference
	2.9	0.00607	3.33785	-5	2.9	0.00607	3.00657	5945.15	2.99343	1968.49	3.00657	-769.369
	2.95	0.15262	3.34614	-5	2.95	0.15262	3.0197	6051.15	3.00657	2006.4	3.0197	-688
	3	0.20054	5.78296	-5	3	0.20054	3.03283	6112.15	3.0197	2031.03	3.03283	-654.377
	3.05	0.27508	5.79734	-5	3.05	0.27508	3.04596	6242.15	3.03283	2058.41	3.04596	-554.696
	3.1	0.40031	6.67853	-5	3.1	0.40031	3.05909	6216.15	3.04596	2088.73	3.05909	-614.152
	3.15	0.63495	6.69514	-5	3.15	0.63495	3.07222	6246.15	3.05909	2122.19	3.07222	-620.937
	3.2	1.15489	8.83863	-5	3.2	1.15489	3.08535	6295.15	3.07222	2158.97	3.08535	-612.241
	3.25	2.69652	8.83863	-5	3.25	2.69652	3.09848	6348.15	3.08535	2199.28	3.09848	-603.243
	3.3	18.4663	8.86063	-5	3.3	18.4663	3.11161	6346.15	3.09848	2243.28	3.11161	-653.108
	3.35	100	8.86063	-5	3.35	100	3.12474	6458.15	3.11161	2291.14	3.12474	-592.984
	3.4	6.47251	10.0249	-5	3.4	6.47251	3.13787	6499.15	3.12474	2343.02	3.13787	-607.996
	3.45	1.88115	10.0499	-5	3.45	1.88115	3.151	6648.15	3.13787	2399.03	3.151	-519.233
	3.5	0.90339	11.5807	-5	3.5	0.90339	3.16413	6603.15	3.151	2459.27	3.16413	-628.75
	3.55	0.52731	11.6096	-5	3.55	0.52731	3.17726	6793.15	3.16413	2523.78	3.17726	-507.551
	3.6	0.34483	12.0553	-5	3.6	0.34483	3.19039	6760.15	3.17726	2592.58	3.19039	-613.584
	3.65	0.24286	12.0553	-5	3.65	0.24286	3.20352	6932.15	3.19039	2665.62	3.20352	-518.732
	3.7	0.1802	12.0854	-5	3.7	0.1802	3.21665	6974.15	3.20352	2742.77	3.21665	-557.801
	3.75	0.12395	12.0854	-5	3.75	0.12395	3.22978	6982.15	3.21665	2823.83	3.22978	-634.513
	3.8	0	13.3799	-5	3.8	0	3.24291	7068.15	3.22978	2908.55	3.24291	-636.496
	3.85	0	13.4133	-5	3.85	0	3.25604	7151.15	3.24291	2996.53	3.25604	-644.277
	3.9	0	14.5866	-5	3.9	0	3.26917	7296.15	3.25604	3087.31	3.26917	-592.275
	3.95	0	14.5866	-5	3.95	0	3.2823	7429.15	3.26917	3180.31	3.2823	-553.799
	4	0	14.6231	-5	4	0	3.29543	7392.15	3.2823	3274.83	3.29543	-686.049
	4.05	0	14.6231	-5	4.05	0	3.30856	7545.15	3.29543	3370.08	3.30856	-628.115
	4.1	0	15.3395	-5	4.1	0	3.32169	7633.15	3.30856	3465.15	3.32169	-633.988
	4.15	0	15.3395	-5	4.15	0	3.33482	7674.15	3.32169	3559.02	3.33482	-684.57
	4.2	0	15.3779	-5	4.2	0	3.34795	7773.15	3.33482	3650.6	3.34795	-673.691
	4.25	0	15.3779	-5	4.25	0	3.36108	7907.15	3.34795	3738.73	3.36108	-623.13
	4.3	0	16.7464	-5	4.3	0	3.37421	7952.15	3.36108	3822.16	3.37421	-655.637
	4.35	0	16.7883	-5	4.35	0	3.38734	8000.15	3.37421	3899.67	3.38734	-677.966
	4.4	0	17.4084	-5	4.4	0	3.40047	8153.15	3.38734	3970	3.40047	-586.903
	4.45	0	17.452	-5	4.45	0	3.4136	8027.15	3.40047	4031.94	3.4136	-765.303
	4.5	0	17.7304	-5	4.5	0	3.42673	8117.15	3.4136	4084.34	3.42673	-717.117
	4.55	0	17.7304	-5	4.55	0	3.43986	8291.15	3.42673	4126.15	3.43986	-573.432
	4.6	0	17.7748	-5	4.6	0	3.45299	8037.15	3.43986	4156.47	3.45299	-845.494
	4.65	0	17.7748	-5	4.65	0	3.46613	8291.15	3.45299	4174.53	3.46613	-596.739
	4.7	0	18.6641	-5	4.7	0	3.47926	8183.15	3.46613	4179.77	3.47926	-696.812
	4.75	0	18.6641	-5	4.75	0	3.49239	8238.15	3.47926	4171.85	3.49239	-620.581
	4.8	0	18.7109	-5	4.8	0	3.50552	8101.15	3.49239	4150.62	3.50552	-723.144
	4.85	0	18.7109	-5	4.85	0	3.51865	8230.15	3.50552	4116.18	3.51865	-546.827
	4.9	0	20.1276	-5	4.9	0	3.53178	8087.15	3.51865	4068.86	3.53178	-630.174
	4.95	0	20.1781	-5	4.95	0	3.54491	8018.15	3.53178	4009.21	3.54491	-627.93
	5	0	20.4082	-5	5	0	3.55804	7983.15	3.54491	3937.96	3.55804	-581.018
	5.05	0	20.4082	-5	5.05	0	3.57117	7956.15	3.55804	3856.05	3.57117	-516.505
	5.1	0	20.4594	-5	5.1	0	3.5843	7807.15	3.57117	3764.54	3.5843	-565.575
	5.15	0	20.4594	-5	5.15	0	3.59743	7617.15	3.5843	3664.61	3.59743	-648.483
	5.2	0	20.9585	-5	5.2	0	3.61056	7632.15	3.59743	3557.52	3.61056	-520.528
	5.25	0	20.9585	-5	5.25	0	3.62369	7513.15	3.61056	3444.56	3.62369	-522.011
	5.3	0	21.0112	-5	5.3	0	3.63682	7360.15	3.62369	3327.05	3.63682	-554.206
	5.35	0.00197	21.0112	-5	5.35	0.00789	3.64995	7157.15	3.63682	3206.24	3.64995	-634.331
	5.4	0.02044	22.0199	-5	5.4	0.08177	3.66308	7135.15	3.64995	3083.36	3.66308	-532.523
	5.45	0.02692	22.0199	-5	5.45	0.10768	3.67621	6863.15	3.66308	2959.56	3.67621	-680.825
	5.5	0.03705	22.0753	-5	5.5	0.14818	3.68934	6811.15	3.67621	2835.86	3.68934	-610.168
	5.55	0.05416	22.0753	-5	5.55	0.21662	3.70247	6708.15	3.68934	2713.2	3.70247	-592.369
	5.6	0.0865	23.2819	-5	5.6	0.34602	3.7156	6569.15	3.70247	2592.4	3.7156	-613.123
	5.65	0.15928	23.3405	-5	5.65	0.6371	3.72873	6495.15	3.7156	2474.16	3.72873	-572.013
	5.7	0.38187	23.5266	-5	5.7	1.52747	3.74186	6364.15	3.72873	2359.05	3.74186	-591.503
	5.75	3.14352	23.5266	-5	5.75	12.5741	3.75499	6253.15	3.74186	2247.54	3.75499	-594.958
	5.8	11.7908	23.5266	-5	5.8	47.1633	3.76812	6063.15	3.75499	2139.99	3.76812	-681.643
	5.85	0.79976	23.5859	-5	5.85	3.19902	3.78125	6066.15	3.76812	2036.68	3.78125	-579.738
	5.9	0.23778	23.5859	-5	5.9	0.95114	3.79438	5988.15	3.78125	1937.77	3.79438	-563.347
	5.95	0.11547	23.5859	-5	5.95	0.46189	3.80751	5783.15	3.79438	1843.38	3.80751	-678.51
	6	0.06785	24.2467	-5	6	0.27141	3.82064	5789.15	3.80751	1753.54	3.82064	-587.212
	6.05	0.04456	24.2467	-5	6.05	0.17826	3.83377	5610.15	3.82064	1668.25	3.83377	-685.391
	6.1	0.03148	24.3078	-5	6.1	0.12593	3.8469	5450.15	3.83377	1587.42	3.8469	-768.95
	6.15	0.02341	24.3078	-5	6.15	0.09365	3.86003	5466.15	3.8469	1510.98	3.86003	-680.762
	6.2	0.01443	25.4042	-5	6.2	0.0577	3.87316	5426.15	3.86003	1438.8	3.87316	-652.679
	6.25	0.00228	25.4042	-5	6.25	0.00228	3.88629	5382.15	3.87316	1370.71	3.88629	-632.537
	6.3	0.01343	25.4684	-5	6.3	0.01343	3.89942	5301.15	3.88629	1306.57	3.89942	-653.162
	6.35	0.01775	25.4684	-5	6.35	0.01775	3.91255	5230.15	3.89942	1246.2	3.91255	-667.373
	6.4	0.02451	25.5656	-5	6.4	0.02451	3.92568	5187.15	3.91255	1189.41	3.92568	-656.986
	6.45	0.03604	25.6303	-5	6.45	0.03604	3.93882	5138.15	3.92568	1136.02	3.93882	-655.816
	6.5	0.05807	25.79	-5	6.5	0.05807	3.95195	5119.15	3.93882	1085.85	3.95195	-627.684
	6.55	0.10852	25.8551	-5	6.55	0.10852	3.96508	5042.15	3.95195	1038.72	3.96508	-660.411
	6.6	0.26881	26.2332	-5	6.6	0.26881	3.97821	5008.15	3.96508	994.445	3.97821	-652.826
	6.65	2.64923	26.2959	-5	6.65	2.64923	3.99134	4991.15	3.97821	952.86	3.99134	-630.765
	6.7	6.65046	26.2959	-5	6.7	6.65046	4.00447	4996.15	3.99134	913.799	4.00447	-589.068
	6.75	0.45735	26.2996	-5	6.75	0.45735	4.0176	4944.15	4.00447	877.102	4.0176	-606.587
	6.8	0.14444	26.3624	-5	6.8	0.14444	4.03073	4836.15	4.0176	842.621	4.03073	-682.179
	6.85	0.07133	26.3624	-5	6.85	0.07133	4.04386	4865.15	4.03073	810.213	4.04386	-622.709
	6.9	0.04231	26.4523	-5	6.9	0.04231	4.05699	4866.15	4.04386	779.743	4.05699	-593.051
	6.95	0.02796	26.5192	-5	6.95	0.02796	4.07012	4768.15	4.05699	751.085	4.07012	-664.086
	7	0.01984	26.7314	-5	7	0.01984	4.08325	4793.15	4.07012	724.12	4.08325	-613.703
	7.05	0.0148	26.7314	-5	7.05	0.0148	4.09638	4774.15	4.08325	698.737	4.09638	-608.798
	7.1	0.00802	26.799	-5	7.1	0.00802	4.10951	4732.15	4.09638	674.832	4.10951	-628.274
	7.15	0	26.799	-5	7.15	0	4.12264	4732.15	4.10951	652.308	4.12264	-607.039
	7.2	0	26.9467	-5	7.2	0	4.13577	4668.15	4.12264	631.073	4.13577	-651.011
	7.25	0	27.0149	-5	7.25	0	4.1489	4639.15	4.13577	611.045	4.1489	-661.109
	7.3	0	27.0995	-5	7.3	0	4.16203	4663.15	4.1489	592.143	4.16203	-619.262
	7.35	0	27.0995	-5	7.35	0	4.17516	4624.15	4.16203	574.296	4.17516	-641.4
	7.4	0	27.1682	-5	7.4	0	4.18829	4602.15	4.17516	557.434	4.18829	-647.462
	7.45	0	27.1682	-5	7.45	0	4.20142	4579.15	4.18829	541.496	4.20142	-655.388
	7.5	0	27.5232	-5	7.5	0	4.21455	4646.15	4.20142	526.423	4.21455	-574.125
	7.55	0	27.5832	-5	7.55	0	4.22768	4562.15	4.21455	512.159	4.22768	-644.62
	7.6	0	27.5832	-5	7.6	0	4.24081	4584.15	4.22768	498.654	4.24081	-609.828
	7.65	0	27.593	-5	7.65	0	4.25394	4547.15	4.24081	485.862	4.25394	-634.705
	7.7	0	27.6531	-5	7.7	0	4.26707	4552.15	4.25394	473.739	4.26707	-618.21
	7.75	0	27.6531	-5	7.75	0	4.2802	4545.15	4.26707	462.244	4.2802	-614.305
	7.8	0	28.1477	-5	7.8	0	4.29333	4521.15	4.2802	451.339	4.29333	-627.956
	7.85	0	28.2191	-5	7.85	0	4.30646	4528.15	4.29333	440.99	4.30646	-611.129
	7.9	0	28.3531	-5	7.9	0	4.31959	4543.15	4.30646	431.163	4.31959	-586.794
	7.95	0	28.3531	-5	7.95	0	4.33272	4463.15	4.31959	421.828	4.33272	-657.924
	8	0	28.425	-5	8	0	4.34585	4514.15	4.33272	412.958	4.34585	-598.491
	8.05	0	28.425	-5	8.05	0	4.35898	4504.15	4.34585	404.525	4.35898	-600.471
	8.1	0	28.8173	-5	8.1	0	4.37211	4448.15	4.35898	396.505	4.37211	-648.841
	8.15	0	28.8173	-5	8.15	0	4.38524	4463.15	4.37211	388.875	4.38524	-626.579
	8.2	0	28.8905	-5	8.2	0	4.39838	4485.15	4.38524	381.613	4.39838	-597.667
	8.25	0	28.8905	-5	8.25	0	4.41151	4439.15	4.39838	374.701	4.41151	-637.084
	8.3	0	28.9611	-5	8.3	0	4.42464	4445.15	4.41151	368.118	4.42464	-624.813
	8.35	0	29.0346	-5	8.35	0	4.43777	4450.15	4.42464	361.848	4.43777	-613.839
	8.4	0.00046566	29.2181	-5	8.4	0.00046566	4.4509	4444.15	4.43777	355.873	4.4509	-614.145
	8.45	0.01244	29.2923	-5	8.45	0.01244	4.46403	4423.15	4.4509	350.179	4.46403	-629.718
	8.5	0.01688	29.4166	-5	8.5	0.01688	4.47716	4444.15	4.46403	344.752	4.47716	-603.543
	8.55	0.02305	29.4166	-5	8.55	0.02305	4.49029	4441.15	4.47716	339.577	4.49029	-601.608
	8.6	0.03335	29.4913	-5	8.6	0.03335	4.50342	4408.15	4.49029	334.642	4.50342	-629.901
	8.65	0.05243	29.4913	-5	8.65	0.05243	4.51655	4426.15	4.50342	329.935	4.51655	-607.411
	8.7	0.09409	29.5577	-5	8.7	0.09409	4.52968	4396.15	4.51655	325.445	4.52968	-633.128
	8.75	0.21461	29.5577	-5	8.75	0.21461	4.54281	4399.15	4.52968	321.162	4.54281	-626.04
	8.8	1.35082	29.6328	-5	8.8	1.35082	4.55594	4426.15	4.54281	317.074	4.55594	-595.14
	8.85	8.33375	29.6328	-5	8.85	8.33375	4.56907	4371.15	4.55594	313.174	4.56907	-646.417
	8.9	0.89688	29.9494	-5	8.9	0.89688	4.5822	4378.15	4.56907	309.451	4.5822	-635.864
	8.95	0.18414	29.9494	-5	8.95	0.18414	4.59533	4386.15	4.5822	305.898	4.59533	-624.473
	9	0.0847	30.0049	-5	9	0.0847	4.60846	4397.15	4.59533	302.507	4.60846	-610.236
	9.05	0.04842	30.0049	-5	9.05	0.04842	4.62159	4392.15	4.60846	299.27	4.62159	-612.147
	9.1	0.03128	30.0256	-5	9.1	0.03128	4.63472	4365.15	4.62159	296.181	4.63472	-636.197
	9.15	0.02185	30.0256	-5	9.15	0.02185	4.64785	4373.15	4.63472	293.232	4.64785	-625.382
	9.2	0.01612	30.0812	-5	9.2	0.01612	4.66098	4345.15	4.64785	290.416	4.66098	-650.695
	9.25	0.01134	30.0812	-5	9.25	0.01134	4.67411	4368.15	4.66098	287.729	4.67411	-625.13
	9.3	0.000186355	30.3914	-5	9.3	0.000186355	4.68724	4383.15	4.67411	285.164	4.68724	-607.682
	9.35	0	30.4688	-5	9.35	0	4.70037	4391.15	4.68724	282.717	4.70037	-597.346
	9.4	0	30.7192	-5	9.4	0	4.7135	4355.15	4.70037	280.38	4.7135	-631.117
	9.45	0	30.7975	-5	9.45	0	4.72663	4383.15	4.7135	278.151	4.72663	-600.99
	9.5	0	30.9629	-5	9.5	0	4.73976	4370.15	4.72663	276.024	4.73976	-611.96
	9.55	0	30.9629	-5	9.55	0	4.75289	4383.15	4.73976	273.994	4.75289	-597.024
	9.6	8.17788e-05	31.0418	-5	9.6	0.000327115	4.76602	4357.15	4.75289	272.059	4.76602	-621.178
	9.65	0.00031119	31.0418	-5	9.65	0.00124	4.77915	4339.15	4.76602	270.212	4.77915	-637.417
	9.7	0.000411486	31.0977	-5	9.7	0.00165	4.79228	4328.15	4.77915	268.451	4.79228	-646.739
	9.75	0.000569376	31.1769	-5	9.75	0.00228	4.80541	4326.15	4.79228	266.773	4.80541	-647.138
	9.8	0.000839089	31.2854	-5	9.8	0.00336	4.81854	4349.15	4.80541	265.173	4.81854	-622.614
	9.85	0.00136	31.2854	-5	9.85	0.00543	4.83167	4319.15	4.81854	263.648	4.83167	-651.161
	9.9	0.00256	31.3651	-5	9.9	0.01023	4.8448	4318.15	4.83167	262.195	4.8448	-650.777
	9.95	0.00648	31.3651	-5	9.95	0.02593	4.85793	4346.15	4.8448	260.811	4.85793	-621.46
	10	0.0719	31.8424	-5	10	0.2876	4.87107	4327.15	4.85793	259.494	4.87107	-639.207
	10.05	0.14055	31.8424	-5	10.05	0.56221	4.8842	4325.15	4.87107	258.241	4.8842	-640.014
	10.1	0.01143	31.9236	-5	10.1	0.04574	4.89733	4338.15	4.8842	257.048	4.89733	-625.881
	10.15	0.00334	31.9236	-5	10.15	0.01335	4.91046	4320.15	4.89733	255.915	4.91046	-642.803
	10.2	0.00164	32.261	-5	10.2	0.00656	4.92359	4349.15	4.91046	254.837	4.92359	-612.78
	10.25	0.000971894	32.261	-5	10.25	0.00389	4.93672	4288.15	4.92359	253.814	4.93672	-672.809
	10.3	0.000642014	32.261	-5	10.3	0.00257	4.94985	4333.15	4.93672	252.843	4.94985	-626.888
	10.35	0.000455455	32.261	-5	10.35	0.00182	4.96298	4318.15	4.94985	251.923	4.96298	-641.016
	10.4	0.000339796	32.3434	-5	10.4	0.00136	4.97611	4340.15	4.96298	251.05	4.97611	-618.191
	10.45	0.000175582	32.3434	-5	10.45	0.00070233	4.98924	4313.15	4.97611	250.225	4.98924	-644.41
	10.5	0	32.3434	-5	10.5	0	5.00237	4322.15	4.98924	249.445	5.00237	-634.674
	10.55	0	32.3434	-5	10.55	0	5.0155	4317.15	5.00237	248.708	5.0155	-638.98
	10.6	0	32.6234	-5	10.6	0	5.02863	4339.15	5.0155	248.014	5.02863	-616.327
	10.65	0	32.6234	-5	10.65	0	5.04176	4302.15	5.02863	247.361	5.04176	-652.713
	10.7	0	32.7067	-5	10.7	0	5.05489	4325.15	5.04176	246.748	5.05489	-629.139
	10.75	0	32.7067	-5	10.75	0	5.06802	4350.15	5.05489	246.173	5.06802	-603.603
	10.8	0	32.752	-5	10.8	0	5.08115	4353.15	5.06802	245.638	5.08115	-600.105
	10.85	0	32.8357	-5	10.85	0	5.09428	4347.15	5.08115	245.139	5.09428	-605.643
	10.9	0	32.9312	-5	10.9	0	5.10741	4312.15	5.09428	244.677	5.10741	-640.217
	10.95	0	32.9312	-5	10.95	0	5.12054	4336.15	5.10741	244.251	5.12054	-615.827
	11	0	33.0154	-5	11	0	5.13367	4328.15	5.12054	243.862	5.13367	-623.473
	11.05	0	33.0154	-5	11.05	0	5.1468	4333.15	5.13367	243.507	5.1468	-618.154
	11.1	0	33.2871	-5	11.1	0	5.15993	4304.15	5.1468	243.188	5.15993	-646.871
	11.15	0.000599475	33.2871	-5	11.15	0.0024	5.17306	4334.15	5.15993	242.905	5.17306	-616.623
	11.2	0.00321	33.3376	-5	11.2	0.01285	5.18619	4337.15	5.17306	242.657	5.18619	-613.412
	11.25	0.0043	33.3376	-5	11.25	0.0172	5.19932	4327.15	5.18619	242.446	5.19932	-623.237
	11.3	0.00591	33.3722	-5	11.3	0.02364	5.21245	4300.15	5.19932	242.271	5.21245	-650.099
	11.35	0.00863	33.3722	-5	11.35	0.0345	5.22558	4334.15	5.21245	242.133	5.22558	-615.999
	11.4	0.01375	33.4229	-5	11.4	0.05501	5.23871	4336.15	5.22558	242.033	5.23871	-613.939
	11.45	0.02527	33.4229	-5	11.45	0.1011	5.25184	4331.15	5.23871	241.973	5.25184	-618.919
	11.5	0.06073	33.8645	-5	11.5	0.24291	5.26497	4316.15	5.25184	241.953	5.26497	-633.941
	11.55	0.53979	33.9512	-5	11.55	2.15915	5.2781	4312.15	5.26497	241.975	5.2781	-638.006
	11.6	1.67673	33.989	-5	11.6	6.70692	5.29123	4335.15	5.2781	242.04	5.29123	-615.118
	11.65	0.19423	33.989	-5	11.65	0.77217	5.30436	4309.15	5.29123	242.152	5.30436	-641.277
	11.7	0.04439	34.076	-5	11.7	0.16944	5.31749	4336.15	5.30436	242.311	5.31749	-614.487
	11.75	0.02323	34.076	-5	11.75	0.08203	5.33063	4318.15	5.31749	242.521	5.33063	-632.75
	11.8	0.01648	34.3843	-5	11.8	0.05053	5.34376	4335.15	5.33063	242.784	5.34376	-616.07
	11.85	0.01519	34.3843	-5	11.85	0.03737	5.35689	4310.15	5.34376	243.104	5.35689	-641.449
	11.9	0.01842	34.4724	-5	11.9	0.03401	5.37002	4349.15	5.35689	243.484	5.37002	-602.893
	11.95	0.031	34.4724	-5	11.95	0.04256	5.38315	4313.15	5.37002	243.927	5.38315	-639.403
	12	0.09581	34.8488	-5	12	0.10307	5.39628	4314.15	5.38315	244.437	5.39628	-638.986
	12.05	1.26688	34.9382	-5	12.05	1.26707	5.40941	4364.15	5.39628	245.02	5.40941	-589.646
	12.1	0.57241			12.1	0.57241	5.42254	4324.15	5.40941	245.68	5.42254	-630.388
	12.15	0.05222			12.15	0.05222	5.43567	4334.15	5.42254	246.422	5.43567	-621.218
	12.2	0.02004			12.2	0.02004	5.4488	4322.15	5.43567	247.252	5.4488	-634.141
	12.25	0.01062			12.25	0.01062	5.46193	4358.15	5.4488	248.176	5.46193	-599.165
	12.3	0.00657			12.3	0.00657	5.47506	4337.15	5.46193	249.199	5.47506	-621.294
	12.35	0.00446			12.35	0.00446	5.48819	4337.15	5.47506	250.328	5.48819	-622.536
	12.4	0.00323			12.4	0.00323	5.50132	4339.15	5.48819	251.57	5.50132	-621.898
	12.45	0.00244			12.45	0.00244	5.51445	4329.15	5.50132	252.932	5.51445	-633.387
	12.5	0.000613238			12.5	0.000613238	5.52758	4353.15	5.51445	254.421	5.52758	-611.01
	12.55	0			12.55	2.53776e-32	5.54071	4323.15	5.52758	256.044	5.54071	-642.774
	12.6	0			12.6	5.26735e-32	5.55384	4367.15	5.54071	257.808	5.55384	-600.685
	12.65	0			12.65	1.92905e-31	5.56697	4321.15	5.55384	259.719	5.56697	-648.75
	12.7	0			12.7	0.00466	5.5801	4349.15	5.56697	261.784	5.5801	-622.973
	12.75	0			12.75	0.04411	5.59323	4343.15	5.5801	264.007	5.59323	-631.359
	12.8	0			12.8	0.06286	5.60636	4360.15	5.59323	266.393	5.60636	-616.911
	12.85	0			12.85	0.08571	5.61949	4371.15	5.60636	268.945	5.61949	-608.631
	12.9	0			12.9	0.12373	5.63262	4345.15	5.61949	271.665	5.63262	-637.518
	12.95	6.54516e-05			12.95	0.19413	5.64575	4380.15	5.63262	274.552	5.64575	-605.567
	13	0.000269991			13	0.34745	5.65888	4345.15	5.64575	277.602	5.65888	-643.775
	13.05	0.000364647			13.05	0.79013	5.67201	4392.15	5.65888	280.809	5.67201	-600.13
	13.1	0.000500996			13.1	5.21102	5.68514	4344.15	5.67201	284.164	5.68514	-651.62
	13.15	0.000731068			13.15	26.7988	5.69827	4389.15	5.68514	287.654	5.69827	-610.226
	13.2	0.00117			13.2	5.34559	5.7114	4386.15	5.69827	291.261	5.7114	-616.928
	13.25	0.00214			13.25	0.76467	5.72453	4359.15	5.7114	294.962	5.72453	-647.699
	13.3	0.00517			13.3	0.34213	5.73766	4355.15	5.72453	298.733	5.73766	-655.506
	13.35	0.0477			13.35	0.23714	5.75079	4385.15	5.73766	302.54	5.75079	-629.313
	13.4	0.13139			13.4	0.25268	5.76392	4378.15	5.75079	306.347	5.76392	-640.08
	13.45	0.0194			13.45	0.10367	5.77705	4370.15	5.76392	310.114	5.77705	-651.761
	13.5	0.00365			13.5	0.0656	5.79019	4414.15	5.77705	313.795	5.79019	-611.308
	13.55	0.00169			13.55	0.0469	5.80332	4410.15	5.79019	317.343	5.80332	-618.671
	13.6	0.000975391			13.6	0.00696	5.81645	4434.15	5.80332	320.705	5.81645	-597.797
	13.65	0.000633683			13.65	0.000633683	5.82958	4432.15	5.81645	323.831	5.82958	-602.634
	13.7	0.000444637			13.7	0.000444637	5.84271	4432.15	5.82958	326.668	5.84271	-605.131
	13.75	0.000329156			13.75	0.000329156	5.85584	4415.15	5.84271	329.165	5.85584	-624.242
	13.8	0.000212618			13.8	0.000212618	5.86897	4387.15	5.85584	331.276	5.86897	-653.923
	13.85	1.58336e-05			13.85	1.58336e-05	5.8821	4421.15	5.86897	332.957	5.8821	-621.137
	13.9	0			13.9	1.06441e-30	5.89523	4393.15	5.8821	334.171	5.89523	-649.855
	13.95	0			13.95	0.00773	5.90836	4433.15	5.89523	334.889	5.90836	-610.055
	14	0			14	0.01549	5.92149	4423.15	5.90836	335.089	5.92149	-619.725
	14.05	0			14.05	0.02061	5.93462	4426.15	5.92149	334.759	5.93462	-615.863
	14.1	0			14.1	0.02876	5.94775	4426.15	5.93462	333.897	5.94775	-614.474
	14.15	0.000358543			14.15	0.0433	5.96088	4374.15	5.94775	332.508	5.96088	-664.576
	14.2	0.00223			14.2	0.07315	5.97401	4378.15	5.96088	330.61	5.97401	-658.192
	14.25	0.00319			14.25	0.142	5.98714	4396.15	5.97401	328.226	5.98714	-637.354
	14.3	0.00436			14.3	0.40085	6.00027	4405.15	5.98714	325.388	6.00027	-625.103
	14.35	0.00629			14.35	5.53154	6.0134	4371.15	6.00027	322.137	6.0134	-655.481
	14.4	0.00988			14.4	5.14685	6.02653	4442.15	6.0134	318.515	6.02653	-580.537
	14.45	0.01771			14.45	0.52363	6.03966	4408.15	6.02653	314.571	6.03966	-610.321
	14.5	0.04051			14.5	0.18778	6.05279	4387.15	6.03966	310.355	6.05279	-626.883
	14.55	0.28223			14.55	0.3559	6.06592	4392.15	6.05279	305.917	6.06592	-617.276
	14.6	1.26847			14.6	1.31263	6.07905	4405.15	6.06592	301.31	6.07905	-599.548
	14.65	0.30463			14.65	0.33404	6.09218	4340.15	6.07905	296.582	6.09218	-659.745
	14.7	0.03956			14.7	0.06055	6.10531	4404.15	6.09218	291.779	6.10531	-590.912
	14.75	0.01727			14.75	0.03301	6.11844	4379.15	6.10531	286.946	6.11844	-611.088
	14.8	0.00967			14.8	0.01645	6.13157	4352.15	6.11844	282.122	6.13157	-633.307
	14.85	0.00618			14.85	0.00619	6.1447	4376.15	6.13157	277.341	6.1447	-604.601
	14.9	0.00432			14.9	0.0044	6.15783	4345.15	6.1447	272.635	6.15783	-630.996
	14.95	0.00335			14.95	0.00394	6.17096	4343.15	6.15783	268.03	6.17096	-628.512
	15	0.00261			15	0.00348	6.18409	4344.15	6.17096	263.547	6.18409	-623.169
	15.05	0.000807852			15.05	0.00268	6.19722	4319.15	6.18409	259.203	6.19722	-643.979
	15.1	0.000567485			15.1	0.01873	6.21035	4352.15	6.19722	255.013	6.21035	-606.952
	15.15	0.000885196			15.15	0.02982	6.22348	4332.15	6.21035	250.986	6.22348	-623.096
	15.2	0.00157			15.2	0.04178	6.23661	4335.15	6.22348	247.13	6.23661	-616.414
	15.25	0.00352			15.25	0.06468	6.24974	4350.15	6.23661	243.448	6.24974	-597.907
	15.3	0.02166			15.3	0.16456	6.26288	4287.15	6.24974	239.941	6.26288	-657.577
	15.35	0.1194			15.35	0.61285	6.27601	4309.15	6.26288	236.611	6.27601	-632.421
	15.4	0.036			15.4	0.43445	6.28914	4294.15	6.27601	233.455	6.28914	-644.436
	15.45	0.00401			15.45	1.36945	6.30227	4294.15	6.28914	230.47	6.30227	-641.618
	15.5	0.00169			15.5	11.9194	6.3154	4304.15	6.30227	227.652	6.3154	-628.963
	15.55	0.000931552			15.55	4.71671	6.32853	4293.15	6.3154	224.997	6.32853	-637.465
	15.6	0.000590397			15.6	0.45059	6.34166	4318.15	6.32853	222.499	6.34166	-610.119
	15.65	0.000407616			15.65	0.17689	6.35479	4292.15	6.34166	220.154	6.35479	-633.921
	15.7	0.000298328			15.7	0.0954	6.36792	4310.15	6.35479	217.955	6.36792	-613.864
	15.75	0.000225914			15.75	0.05971	6.38105	4285.15	6.36792	215.898	6.38105	-636.943
	15.8	5.13538e-05			15.8	0.04041	6.39418	4286.15	6.38105	213.977	6.39418	-634.154
	15.85	0			15.85	0.02922	6.40731	4303.15	6.39418	212.188	6.40731	-615.493
	15.9	0			15.9	0.0222	6.42044	4284.15	6.40731	210.527	6.42044	-632.954
	15.95	0			15.95	0.00609	6.43357	4265.15	6.42044	208.988	6.43357	-650.535
	16	0			16	2.05354e-31	6.4467	4280.15	6.43357	207.569	6.4467	-634.233
	16.05	0			16.05	3.44444e-31	6.45983	4284.15	6.4467	206.267	6.45983	-629.045
	16.1	0			16.1	6.93866e-31	6.47296	4293.15	6.45983	205.079	6.47296	-618.968
	16.15	0			16.15	2.25084e-30	6.48609	4273.15	6.47296	204.002	6.48609	-638.002
	16.2	0			16.2	3.05637e-29	6.49922	4267.15	6.48609	203.036	6.49922	-643.145
	16.25	0			16.25	2.05862e-29	6.51235	4265.15	6.49922	202.179	6.51235	-644.397
	16.3	3.27616e-06			16.3	3.27616e-06	6.52548	4288.15	6.51235	201.431	6.52548	-620.758
	16.35	4.64483e-05			16.35	4.64483e-05	6.53861	4275.15	6.52548	200.792	6.53861	-633.228
	16.4	7.49435e-05			16.4	7.49435e-05	6.55174	4297.15	6.53861	200.262	6.55174	-610.808
	16.45	0.00010118			16.45	0.00010118	6.56487	4309.15	6.55174	199.842	6.56487	-598.5
	16.5	0.000144096			16.5	0.000144096	6.578	4277.15	6.56487	199.534	6.578	-630.304
	16.55	0.000221571			16.55	0.000221571	6.59113	4293.15	6.578	199.338	6.59113	-614.223
	16.6	0.00038397			16.6	0.00038397	6.60426	4262.15	6.59113	199.257	6.60426	-645.258
	16.65	0.000822632			16.65	0.000822632	6.61739	4272.15	6.60426	199.292	6.61739	-635.412
	16.7	0.00383			16.7	0.00383	6.63052	4283.15	6.61739	199.446	6.63052	-624.687
	16.75	0.03321			16.75	0.03321	6.64365	4296.15	6.63052	199.721	6.64365	-612.084
	16.8	0.01492			16.8	0.01492	6.65678	4276.15	6.64365	200.118	6.65678	-632.604
	16.85	0.00138			16.85	0.00138	6.66991	4307.15	6.65678	200.638	6.66991	-602.249
	16.9	0.00051671			16.9	0.00051671	6.68304	4251.15	6.66991	201.283	6.68304	-659.018
	16.95	0.00027513			16.95	0.00027513	6.69617	4302.15	6.68304	202.052	6.69617	-608.909
	17	0.000498517			17	0.00148	6.7093	4308.15	6.69617	202.943	6.7093	-603.921
	17.05	0.000703792			17.05	0.00247	6.72244	4283.15	6.7093	203.955	6.72244	-630.049
	17.1	0.000868923			17.1	0.00357	6.73557	4301.15	6.72244	205.083	6.73557	-613.287
	17.15	0.00116			17.15	0.00854	6.7487	4295.15	6.73557	206.321	6.7487	-620.626
	17.2	0.00168			17.2	0.0133	6.76183	4300.15	6.7487	207.66	6.76183	-617.055
	17.25	0.00277			17.25	0.02006	6.77496	4313.15	6.76183	209.089	6.77496	-605.559
	17.3	0.00563			17.3	0.03508	6.78809	4269.15	6.77496	210.593	6.78809	-651.122
	17.35	0.01807			17.35	0.09137	6.80122	4295.15	6.78809	212.156	6.80122	-626.723
	17.4	0.24235			17.4	1.00259	6.81435	4259.15	6.80122	213.757	6.81435	-664.338
	17.45	0.16776			17.45	0.74228	6.82748	4319.15	6.81435	215.372	6.82748	-605.94
	17.5	0.01969			17.5	0.40609	6.84061	4308.15	6.82748	216.974	6.84061	-618.499
	17.55	0.00603			17.55	2.94803	6.85374	4306.15	6.84061	218.533	6.85374	-621.983
	17.6	0.00397			17.6	1.44128	6.86687	4319.15	6.85374	220.017	6.86687	-610.357
	17.65	0.00473			17.65	0.14187	6.88	4272.15	6.86687	221.391	6.88	-658.587
	17.7	0.02978			17.7	0.08046	6.89313	4305.15	6.88	222.621	6.89313	-626.637
	17.75	0.06994			17.75	0.09729	6.90626	4309.15	6.89313	223.671	6.90626	-623.473
	17.8	0.02262			17.8	0.03984	6.91939	4335.15	6.90626	224.507	6.91939	-598.065
	17.85	0.00291			17.85	0.01417	6.93252	4295.15	6.91939	225.099	6.93252	-638.384
	17.9	0.00118			17.9	0.00884	6.94565	4322.15	6.93252	225.418	6.94565	-611.407
	17.95	0.000653943			17.95	0.00643	6.95878	4310.15	6.94565	225.441	6.95878	-623.118
	18	0.000419214			18	0.0022	6.97191	4284.15	6.95878	225.152	6.97191	-648.506
	18.05	0.000291733			18.05	0.000440774	6.98504	4320.15	6.97191	224.54	6.98504	-611.568
	18.1	0.000214762			18.1	0.000804145	6.99817	4293.15	6.98504	223.602	6.99817	-637.308
	18.15	0.000156584			18.15	0.00105	7.0113	4291.15	6.99817	222.342	7.0113	-637.737
	18.2	3.93179e-05			18.2	0.00125	7.02443	4298.15	7.0113	220.771	7.02443	-628.872
	18.25	6.68703e-05			18.25	0.00181	7.03756	4307.15	7.02443	218.906	7.03756	-617.737
	18.3	0.000120573			18.3	0.00283	7.05069	4284.15	7.03756	216.771	7.05069	-638.36
	18.35	0.000160199			18.35	0.00494	7.06382	4288.15	7.05069	214.394	7.06382	-631.772
	18.4	0.000223198			18.4	0.01088	7.07695	4277.15	7.06382	211.806	7.07695	-640.008
	18.45	0.000332422			18.45	0.06632	7.09008	4312.15	7.07695	209.042	7.09008	-602.101
	18.5	0.000547518			18.5	0.34101	7.10321	4283.15	7.09008	206.135	7.10321	-628.087
	18.55	0.00107			18.55	0.15427	7.11634	4262.15	7.10321	203.121	7.11634	-645.999
	18.6	0.00308			18.6	0.01757	7.12947	4251.15	7.11634	200.033	7.12947	-653.869
	18.65	0.04218			18.65	0.0478	7.1426	4292.15	7.12947	196.903	7.1426	-609.725
	18.7	0.03501			18.7	0.03804	7.15573	4292.15	7.1426	193.759	7.15573	-606.594
	18.75	0.00643			18.75	0.00833	7.16886	4257.15	7.15573	190.628	7.16886	-638.499
	18.8	0.00129			18.8	0.00259	7.182	4263.15	7.16886	187.533	7.182	-629.458
	18.85	0.000618497			18.85	0.00157	7.19513	4255.15	7.182	184.492	7.19513	-634.488
	18.9	0.000363991			18.9	0.00109	7.20826	4287.15	7.19513	181.522	7.20826	-599.601
	18.95	0.000239975			18.95	0.00243	7.22139	4269.15	7.20826	178.635	7.22139	-614.808
	19	0.000170182			19	0.00626	7.23452	4256.15	7.22139	175.842	7.23452	-625.115
	19.05	0.000126997			19.05	0.00923	7.24765	4247.15	7.23452	173.149	7.24765	-631.528
	19.1	6.98782e-05			19.1	0.01245	7.26078	4234.15	7.24765	170.562	7.26078	-642.049
	19.15	1.27105e-05			19.15	0.0178	7.27391	4240.15	7.26078	168.083	7.27391	-633.679
	19.2	0			19.2	0.02774	7.28704	4274.15	7.27391	165.713	7.28704	-597.417
	19.25	0			19.25	0.04923	7.30017	4271.15	7.28704	163.451	7.30017	-598.262
	19.3	0			19.3	0.11076	7.3133	4265.15	7.30017	161.297	7.3133	-602.212
	19.35	0			19.35	0.73822	7.32643	4242.15	7.3133	159.246	7.32643	-623.263
	19.4	0			19.4	3.26968	7.33956	4244.15	7.32643	157.297	7.33956	-619.411
	19.45	0			19.45	1.56907	7.35269	4234.15	7.33956	155.445	7.35269	-627.652
	19.5	0			19.5	0.14783	7.36582	4242.15	7.35269	153.686	7.36582	-617.982
	19.55	0			19.55	0.05678	7.37895	4247.15	7.36582	152.016	7.37895	-611.397
	19.6	0			19.6	0.03064	7.39208	4250.15	7.37895	150.431	7.39208	-606.891
	19.65	0			19.65	0.01921	7.40521	4227.15	7.39208	148.925	7.40521	-628.46
	19.7	5.16891e-06			19.7	0.0132	7.41834	4218.15	7.40521	147.494	7.41834	-636.1
	19.75	1.02526e-05			19.75	0.00964	7.43147	4218.15	7.41834	146.134	7.43147	-634.806
	19.8	1.40623e-05			19.8	0.00737	7.4446	4205.15	7.43147	144.84	7.4446	-646.575
	19.85	1.93021e-05			19.85	0.00229	7.45773	4234.15	7.4446	143.609	7.45773	-616.402
	19.9	2.81425e-05			19.9	0.00011257	7.47086	4239.15	7.45773	142.436	7.47086	-610.285
	19.95	4.79726e-05			19.95	0.000182541	7.48399	4238.15	7.47086	141.319	7.48399	-610.218
	20	0.00019723			20	0.000445186	7.49712	4227.15	7.48399	140.252	7.49712	-620.2
	20.05	0.000405888			20.05	0.00101	7.51025	4207.15	7.49712	139.234	7.51025	-639.226
	20.1	0.00234			20.1	0.00855	7.52338	4220.15	7.51025	138.26	7.52338	-625.295
	20.15	0.00399			20.15	0.01483	7.53651	4211.15	7.52338	137.329	7.53651	-633.402
	20.2	0.00213			20.2	0.0068	7.54964	4200.15	7.53651	136.437	7.54964	-643.547
	20.25	0.00113			20.25	0.00164	7.56277	4201.15	7.54964	135.581	7.56277	-641.726
	20.3	0.00199			20.3	0.00221	7.5759	4218.15	7.56277	134.76	7.5759	-623.938
	20.35	0.0063			20.35	0.00642	7.58903	4203.15	7.5759	133.972	7.58903	-638.18
	20.4	0.08211			20.4	0.08219	7.60216	4216.15	7.58903	133.214	7.60216	-624.45
	20.45	0.05227			20.45	0.05232	7.61529	4216.15	7.60216	132.484	7.61529	-623.747
	20.5	0.0096			20.5	0.00964	7.62842	4207.15	7.61529	131.781	7.62842	-632.069
	20.55	0.00202			20.55	0.00206	7.64155	4201.15	7.62842	131.103	7.64155	-637.415
	20.6	0.000985155			20.6	0.00101	7.65469	4219.15	7.64155	130.449	7.65469	-618.783
	20.65	0.000586782			20.65	0.00071767	7.66782	4232.15	7.65469	129.817	7.66782	-605.173
	20.7	0.000394318			20.7	0.000622991	7.68095	4214.15	7.66782	129.207	7.68095	-622.582
	20.75	0.000288697			20.75	0.00060224	7.69408	4226.15	7.68095	128.616	7.69408	-610.01
	20.8	0.000229968			20.8	0.000674644	7.70721	4219.15	7.69408	128.044	7.70721	-616.456
	20.85	0.000157264			20.85	0.00084842	7.72034	4215.15	7.70721	127.49	7.72034	-619.919
	20.9	0.000187799			20.9	0.00154	7.73347	4205.15	7.72034	126.953	7.73347	-629.399
	20.95	0.00214			20.95	0.01016	7.7466	4211.15	7.73347	126.433	7.7466	-622.893
	21	0.00134			21	0.0094	7.75973	4219.15	7.7466	125.927	7.75973	-614.403
	21.05	0.000279328			21.05	0.04661	7.77286	4193.15	7.75973	125.437	7.77286	-639.926
	21.1	5.43764e-05			21.1	0.06135	7.78599	4188.15	7.77286	124.96	7.78599	-644.463
	21.15	2.6228e-05			21.15	0.02846	7.79912	4220.15	7.78599	124.497	7.79912	-612.013
	21.2	1.55013e-05			21.2	0.00317	7.81225	4203.15	7.79912	124.047	7.81225	-628.575
	21.25	1.02542e-05			21.25	0.00137	7.82538	4194.15	7.81225	123.609	7.82538	-637.149
	21.3	7.29099e-06			21.3	0.000777202	7.83851	4197.15	7.82538	123.183	7.83851	-633.734
	21.35	5.45216e-06			21.35	0.000501531	7.85164	4190.15	7.83851	122.768	7.85164	-640.331
	21.4	2.99423e-06			21.4	0.000346115	7.86477	4212.15	7.85164	122.365	7.86477	-617.938
	21.45	7.92712e-07			21.45	0.000597419	7.8779	4193.15	7.86477	121.972	7.8779	-636.556
	21.5	0			21.5	0.000794588	7.89103	4218.15	7.8779	121.59	7.89103	-611.183
	21.55	0			21.55	0.000873206	7.90416	4206.15	7.89103	121.217	7.90416	-622.821
	21.6	6.18245e-05			21.6	0.00119	7.91729	4203.15	7.90416	120.855	7.91729	-625.468
	21.65	0.000109032			21.65	0.00177	7.93042	4188.15	7.91729	120.502	7.93042	-640.124
	21.7	0.00014496			21.7	0.00282	7.94355	4209.15	7.93042	120.158	7.94355	-618.789
	21.75	0.000200404			21.75	0.00525	7.95668	4202.15	7.94355	119.823	7.95668	-625.464
	21.8	0.000295245			21.8	0.01346	7.96981	4214.15	7.95668	119.498	7.96981	-613.147
	21.85	0.000478371			21.85	0.16186	7.98294	4185.15	7.96981	119.181	7.98294	-641.838
	21.9	0.000907664			21.9	0.16507	7.99607	4181.15	7.98294	118.872	7.99607	-645.538
	21.95	0.00241			21.95	0.08091	8.0092	4200.15	7.99607	118.573	8.0092	-626.247
	22	0.03038			22	0.03928	8.02233	4187.15	8.0092	118.281	8.02233	-638.964
	22.05	0.02805			22.05	0.03192	8.03546	4212.15	8.02233	117.998	8.03546	-613.689
	22.1	0.01312			22.1	0.0153	8.04859	4197.15	8.03546	117.723	8.04859	-628.422
	22.15	0.00153			22.15	0.00294	8.06172	4209.15	8.04859	117.456	8.06172	-616.164
	22.2	0.000671254			22.2	0.00179	8.07485	4190.15	8.06172	117.198	8.07485	-634.914
	22.25	0.000380436			22.25	0.00142	8.08798	4199.15	8.07485	116.948	8.08798	-625.672
	22.3	0.000245555			22.3	0.00126	8.10111	4200.15	8.08798	116.706	8.10111	-624.438
	22.35	0.000171795			22.35	0.000993803	8.11425	4204.15	8.10111	116.473	8.11425	-620.213
	22.4	0.000127			22.4	0.00106	8.12738	4183.15	8.11425	116.247	8.12738	-640.997
	22.45	9.20461e-05			22.45	0.00153	8.14051	4214.15	8.12738	116.031	8.14051	-609.789
	22.5	2.96875e-05			22.5	0.00256	8.15364	4199.15	8.14051	115.823	8.15364	-624.589
	22.55	0			22.55	0.00556	8.16677	4187.15	8.15364	115.623	8.16677	-636.399
	22.6	0			22.6	0.03338	8.1799	4200.15	8.16677	115.433	8.1799	-623.218
	22.65	0			22.65	0.17596	8.19303	4194.15	8.1799	115.252	8.19303	-629.046
	22.7	0			22.7	0.1039	8.20616	4193.15	8.19303	115.08	8.20616	-629.884
	22.75	0			22.75	0.01158	8.21929	4207.15	8.20616	114.918	8.21929	-615.732
	22.8	0			22.8	0.00349	8.23242	4205.15	8.21929	114.766	8.23242	-617.59
	22.85	2.03525e-05			22.85	0.00189	8.24555	4196.15	8.23242	114.625	8.24555	-626.46
	22.9	3.56779e-05			22.9	0.00125	8.25868	4172.15	8.24555	114.494	8.25868	-650.34
	22.95	5.02484e-05			22.95	0.000952624	8.27181	4181.15	8.25868	114.374	8.27181	-641.232
	23	6.85904e-05			23	0.000817797	8.28494	4197.15	8.27181	114.266	8.28494	-625.137
	23.05	9.92482e-05			23.05	0.000808394	8.29807	4175.15	8.28494	114.171	8.29807	-647.054
	23.1	0.000242464			23.1	0.00086548	8.3112	4197.15	8.29807	114.088	8.3112	-624.985
	23.15	0.000430022			23.15	0.00131	8.32433	4194.15	8.3112	114.019	8.32433	-627.931
	23.2	0.000866009			23.2	0.00286	8.33746	4209.15	8.32433	113.965	8.33746	-612.891
	23.25	0.00617			23.25	0.02385	8.35059	4210.15	8.33746	113.926	8.35059	-611.868
	23.3	0.01385			23.3	0.05421	8.36372	4187.15	8.35059	113.902	8.36372	-634.862
	23.35	0.00948			23.35	0.036	8.37685	4198.15	8.36372	113.896	8.37685	-623.874
	23.4	0.00202			23.4	0.00456	8.38998	4185.15	8.37685	113.908	8.38998	-636.906
	23.45	0.00321			23.45	0.00412	8.40311	4219.15	8.38998	113.94	8.40311	-602.958
	23.5	0.03104			23.5	0.03153	8.41624	4187.15	8.40311	113.992	8.41624	-635.032
	23.55	0.04395			23.55	0.04426	8.42937	4207.15	8.41624	114.066	8.42937	-615.13
	23.6	0.02949			23.6	0.0297	8.4425	4205.15	8.42937	114.164	8.4425	-617.252
	23.65	0.00286			23.65	0.00308	8.45563	4179.15	8.4425	114.287	8.45563	-643.402
	23.7	0.00113			23.7	0.00168	8.46876	4185.15	8.45563	114.437	8.46876	-637.581
	23.75	0.0006116			23.75	0.0014	8.48189	4189.15	8.46876	114.615	8.48189	-633.791
	23.8	0.00038577			23.8	0.00139	8.49502	4177.15	8.48189	114.825	8.49502	-646.034
	23.85	0.000272762			23.85	0.00167	8.50815	4200.15	8.49502	115.068	8.50815	-623.312
	23.9	0.000209187			23.9	0.00229	8.52128	4200.15	8.50815	115.347	8.52128	-623.629
	23.95	0.000169893			23.95	0.00362	8.53441	4192.15	8.52128	115.663	8.53441	-631.985
	24	7.8426e-05			24	0.00687	8.54754	4204.15	8.53441	116.019	8.54754	-620.385
	24.05	5.27952e-05			24.05	0.02109	8.56067	4202.15	8.54754	116.419	8.56067	-622.831
	24.1	8.58504e-05			24.1	0.27531	8.5738	4211.15	8.56067	116.865	8.5738	-614.325
	24.15	0.000182494			24.15	0.15137	8.58694	4219.15	8.5738	117.359	8.58694	-606.87
	24.2	0.000884681			24.2	0.07196	8.60007	4211.15	8.58694	117.904	8.60007	-615.47
	24.25	0.00679			24.25	0.0159	8.6132	4209.15	8.60007	118.504	8.6132	-618.126
	24.3	0.00362			24.3	0.00774	8.62633	4198.15	8.6132	119.16	8.62633	-629.842
	24.35	0.000680233			24.35	0.00305	8.63946	4220.15	8.62633	119.876	8.63946	-608.619
	24.4	0.000146516			24.4	0.00169	8.65259	4215.15	8.63946	120.653	8.65259	-614.459
	24.45	7.25559e-05			24.45	0.00116	8.66572	4201.15	8.65259	121.493	8.66572	-629.364
	24.5	4.35685e-05			24.5	0.000852623	8.67885	4215.15	8.66572	122.398	8.67885	-616.334
	24.55	2.91334e-05			24.55	0.000593894	8.69198	4200.15	8.67885	123.368	8.69198	-632.37
	24.6	2.08776e-05			24.6	0.000216606	8.70511	4193.15	8.69198	124.404	8.70511	-640.469
	24.65	1.57054e-05			24.65	1.57054e-05	8.71824	4214.15	8.70511	125.503	8.71824	-620.63
	24.7	8.05896e-06			24.7	8.05896e-06	8.73137	4226.15	8.71824	126.664	8.73137	-609.849
	24.75	2.98053e-06			24.75	2.98053e-06	8.7445	4221.15	8.73137	127.884	8.7445	-616.122
	24.8	0			24.8	3.55361e-30	8.75763	4220.15	8.7445	129.156	8.75763	-618.442
	24.85	0			24.85	2.20841e-30	8.77076	4226.15	8.75763	130.476	8.77076	-613.8
	24.9	0			24.9	1.50869e-30	8.78389	4225.15	8.77076	131.834	8.78389	-616.187
	24.95	1.18608e-05			24.95	4.74433e-05	8.79702	4201.15	8.78389	133.221	8.79702	-641.59
	25	3.02689e-05			25	0.000121076	8.81015	4219.15	8.79702	134.624	8.81015	-624.998
	25.05	5.13013e-05			25.05	0.00033623	8.82328	4221.15	8.81015	136.032	8.82328	-624.395
	25.1	0.000345296			25.1	0.00167	8.83641	4227.15	8.82328	137.429	8.83641	-619.767
	25.15	0.00193			25.15	0.00819	8.84954	4222.15	8.83641	138.801	8.84954	-626.096
	25.2	0.00337			25.2	0.0141	8.86267	4210.15	8.84954	140.13	8.86267	-639.368
	25.25	0.00451			25.25	0.01893	8.8758	4246.15	8.86267	141.402	8.8758	-604.566
	25.3	0.00641			25.3	0.027	8.88893	4221.15	8.8758	142.6	8.88893	-630.677
	25.35	0.01201			25.35	0.04617	8.90206	4213.15	8.88893	143.711	8.90206	-639.688
	25.4	0.0372			25.4	0.14667	8.91519	4220.15	8.90206	144.722	8.91519	-633.588
	25.45	0.04043			25.45	0.17122	8.92832	4223.15	8.91519	145.622	8.92832	-631.372
	25.5	0.08699			25.5	0.5254	8.94145	4217.15	8.92832	146.406	8.94145	-638.034
	25.55	1.02787			25.55	4.18036	8.95458	4244.15	8.94145	147.068	8.95458	-611.574
	25.6	0.62965			25.6	2.51765	8.96771	4207.15	8.95458	147.608	8.96771	-648.994
	25.65	0.47985			25.65	1.87019	8.98084	4231.15	8.96771	148.029	8.98084	-625.3
	25.7	0.08731			25.7	0.23201	8.99397	4229.15	8.98084	148.334	8.99397	-627.499
	25.75	0.27714			25.75	0.33818	9.0071	4237.15	8.99397	148.533	9.0071	-619.601
	25.8	1.16375			25.8	1.19996	9.02023	4235.15	9.0071	148.635	9.02023	-621.616
	25.85	0.6969			25.85	0.722	9.03336	4240.15	9.02023	148.65	9.03336	-616.556
	25.9	0.11943			25.9	0.13902	9.0465	4239.15	9.03336	148.59	9.0465	-617.43
	25.95	0.03208			25.95	0.04903	9.05963	4221.15	9.0465	148.464	9.05963	-635.249
	26	0.01919			26	0.0358	9.07276	4241.15	9.05963	148.283	9.07276	-615.019
	26.05	0.01388			26.05	0.02924	9.08589	4218.15	9.07276	148.053	9.08589	-637.745
	26.1	0.01419			26.1	0.03718	9.09902	4224.15	9.08589	147.779	9.09902	-631.43
	26.15	0.02303			26.15	0.07601	9.11215	4208.15	9.09902	147.464	9.11215	-647.074
	26.2	0.15495			26.2	0.60468	9.12528	4214.15	9.11215	147.108	9.12528	-640.673
	26.25	0.37007			26.25	1.46542	9.13841	4236.15	9.12528	146.707	9.13841	-618.221
	26.3	0.27618			26.3	1.07674	9.15154	4220.15	9.13841	146.256	9.15154	-633.714
	26.35	0.04522			26.35	0.14438	9.16467	4219.15	9.15154	145.748	9.16467	-634.14
	26.4	0.05151			26.4	0.07988	9.1778	4243.15	9.16467	145.175	9.1778	-609.494
	26.45	0.42293			26.45	0.43812	9.19093	4219.15	9.1778	144.528	9.19093	-632.765
	26.5	0.18262			26.5	0.19249	9.20406	4215.15	9.19093	143.799	9.20406	-635.946
	26.55	0.08267			26.55	0.09005	9.21719	4208.15	9.20406	142.98	9.21719	-642.032
	26.6	0.01288			26.6	0.01928	9.23032	4241.15	9.21719	142.067	9.23032	-608.02
	26.65	0.00742			26.65	0.01423	9.24345	4214.15	9.23032	141.054	9.24345	-633.909
	26.7	0.00738			26.7	0.02112	9.25658	4221.15	9.24345	139.943	9.25658	-625.701
	26.75	0.00948			26.75	0.03771	9.26971	4218.15	9.25658	138.735	9.26971	-627.4
	26.8	0.00853			26.8	0.16402	9.28284	4196.15	9.26971	137.434	9.28284	-648.014
	26.85	0.00665			26.85	0.15685	9.29597	4204.15	9.28284	136.048	9.29597	-638.552
	26.9	0.01434			26.9	0.15105	9.3091	4224.15	9.29597	134.586	9.3091	-617.027
	26.95	0.06917			26.95	0.08297	9.32223	4219.15	9.3091	133.062	9.32223	-620.452
	27	0.04631			27	0.05116	9.33536	4204.15	9.32223	131.486	9.33536	-633.839
	27.05	0.09277			27.05	0.09543	9.34849	4203.15	9.33536	129.873	9.34849	-633.203
	27.1	0.72379			27.1	0.72557	9.36162	4222.15	9.34849	128.237	9.36162	-612.557
	27.15	0.30797			27.15	0.30932	9.37475	4201.15	9.36162	126.591	9.37475	-631.914
	27.2	0.1316			27.2	0.1327	9.38788	4216.15	9.37475	124.948	9.38788	-615.286
	27.25	0.0191			27.25	0.02012	9.40101	4221.15	9.38788	123.32	9.40101	-608.684
	27.3	0.00909			27.3	0.00992	9.41414	4198.15	9.40101	121.718	9.41414	-630.117
	27.35	0.00551			27.35	0.00669	9.42727	4214.15	9.41414	120.151	9.42727	-612.592
	27.4	0.00391			27.4	0.0066	9.4404	4207.15	9.42727	118.626	9.4404	-618.116
	27.45	0.00349			27.45	0.02754	9.45353	4215.15	9.4404	117.15	9.45353	-608.693
	27.5	0.01212			27.5	0.05209	9.46666	4199.15	9.45353	115.727	9.46666	-623.326
	27.55	0.01492			27.55	0.05317	9.47979	4218.15	9.46666	114.361	9.47979	-603.019
	27.6	0.01961			27.6	0.04817	9.49292	4200.15	9.47979	113.053	9.49292	-619.771
	27.65	0.0082			27.65	0.01142	9.50606	4182.15	9.49292	111.805	9.50606	-636.583
	27.7	0.00172			27.7	0.00383	9.51919	4200.15	9.50606	110.617	9.51919	-617.455
	27.75	0.000923874			27.75	0.00302	9.53232	4200.15	9.51919	109.489	9.53232	-616.385
	27.8	0.000997927			27.8	0.00367	9.54545	4205.15	9.53232	108.419	9.54545	-610.371
	27.85	0.00117			27.85	0.0045	9.55858	4176.15	9.54545	107.405	9.55858	-638.412
	27.9	0.00174			27.9	0.00625	9.57171	4197.15	9.55858	106.446	9.57171	-616.505
	27.95	0.00259			27.95	0.00927	9.58484	4195.15	9.57171	105.539	9.58484	-617.647
	28	0.00431			28	0.01557	9.59797	4198.15	9.58484	104.681	9.59797	-613.836
	28.05	0.00861			28.05	0.03226	9.6111	4203.15	9.59797	103.87	9.6111	-608.069
	28.1	0.0389			28.1	0.1526	9.62423	4177.15	9.6111	103.103	9.62423	-633.344
	28.15	0.28955			28.15	1.15372	9.63736	4170.15	9.62423	102.378	9.63736	-639.657
	28.2	0.12061			28.2	0.47488	9.65049	4196.15	9.63736	101.691	9.65049	-613.007
	28.25	0.06103			28.25	0.22866	9.66362	4184.15	9.65049	101.041	9.66362	-624.391
	28.3	0.02814			28.3	0.05115	9.67675	4169.15	9.66362	100.425	9.67675	-638.805
	28.35	0.20843			28.35	0.21911	9.68988	4192.15	9.67675	99.8395	9.68988	-615.249
	28.4	0.0784			28.4	0.08464	9.70301	4192.15	9.68988	99.2835	9.70301	-614.72
	28.45	0.05571			28.45	0.05982	9.71614	4176.15	9.70301	98.7544	9.71614	-630.216
	28.5	0.00732			28.5	0.01024	9.72927	4178.15	9.71614	98.2503	9.72927	-627.735
	28.55	0.00365			28.55	0.00583	9.7424	4166.15	9.72927	97.7693	9.7424	-639.276
	28.6	0.00235			28.6	0.00387	9.75553	4167.15	9.7424	97.3097	9.75553	-637.836
	28.65	0.00161			28.65	0.00216	9.76866	4172.15	9.75553	96.8697	9.76866	-632.414
	28.7	0.00144			28.7	0.00147	9.78179	4179.15	9.76866	96.4479	9.78179	-625.009
	28.75	0.00235			28.75	0.00236	9.79492	4168.15	9.78179	96.0429	9.79492	-635.619
	28.8	0.02101			28.8	0.02102	9.80805	4171.15	9.79492	95.6534	9.80805	-632.244
	28.85	0.0128			28.85	0.01284	9.82118	4188.15	9.80805	95.2781	9.82118	-614.882
	28.9	0.01569			28.9	0.01574	9.83431	4181.15	9.82118	94.916	9.83431	-621.532
	28.95	0.02508			28.95	0.02516	9.84744	4178.15	9.83431	94.566	9.84744	-624.193
	29	0.01039			29	0.0105	9.86057	4183.15	9.84744	94.2272	9.86057	-618.865
	29.05	0.01125			29.05	0.01143	9.8737	4170.15	9.86057	93.8988	9.8737	-631.546
	29.1	0.00163			29.1	0.00193	9.88683	4182.15	9.8737	93.5799	9.88683	-619.236
	29.15	0.00123			29.15	0.00194	9.89996	4171.15	9.88683	93.2698	9.89996	-629.934
	29.2	0.00334			29.2	0.01026	9.91309	4172.15	9.89996	92.9678	9.91309	-628.639
	29.25	0.00271			29.25	0.0083	9.92622	4180.15	9.91309	92.6734	9.92622	-620.352
	29.3	0.00336			29.3	0.02329	9.93935	4170.15	9.92622	92.3859	9.93935	-630.071
	29.35	0.00299			29.35	0.00877	9.95248	4165.15	9.93935	92.1048	9.95248	-634.796
	29.4	0.01068			29.4	0.01546	9.96561	4161.15	9.95248	91.8297	9.96561	-638.526
	29.45	0.01116			29.45	0.01205	9.97875	4169.15	9.96561	91.5601	9.97875	-630.262
	29.5	0.02995			29.5	0.03079	9.99188	4167.15	9.97875	91.2957	9.99188	-632.002
	29.55	0.28882			29.55	0.28982	10.005	4178.15	9.99188	91.0359	10.005	-620.747
	29.6	0.10438			29.6	0.10565	10.0181	4160.15	10.005	90.7806	10.0181	-638.495
	29.65	0.11522			29.65	0.11692	10.0313	4172.15	10.0181	90.5294	10.0313	-626.248
	29.7	0.0117			29.7	0.0142	10.0444	4163.15	10.0313	90.2821	10.0444	-635.004
	29.75	0.00491			29.75	0.0091	10.0575	4184.15	10.0444	90.0383	10.0575	-613.764
	29.8	0.00303			29.8	0.01169	10.0707	4177.15	10.0575	89.7978	10.0707	-620.526
	29.85	0.00253			29.85	0.04785	10.0838	4163.15	10.0707	89.5604	10.0838	-634.292
	29.9	0.00496			29.9	0.25481	10.0969	4150.15	10.0838	89.326	10.0969	-647.06
	29.95	0.03123			29.95	0.21881	10.11	4168.15	10.0969	89.0942	10.11	-628.831
	30	0.01444			30	0.09648	10.1232	4176.15	10.11	88.8651	10.1232	-620.604
	30.05	0.00964			30.05	0.04139	10.1363	4177.15	10.1232	88.6383	10.1363	-619.38
	30.1	0.00243			30.1	0.00908	10.1494	4168.15	10.1363	88.4138	10.1494	-628.157
	30.15	0.000822888			30.15	0.00493	10.1626	4167.15	10.1494	88.1915	10.1626	-628.937
	30.2	0.000738556			30.2	0.00426	10.1757	4174.15	10.1626	87.9712	10.1757	-621.719
	30.25	0.000982179			30.25	0.00504	10.1888	4187.15	10.1757	87.7528	10.1888	-608.502
	30.3	0.00188			30.3	0.00865	10.202	4161.15	10.1888	87.5363	10.202	-634.287
	30.35	0.01109			30.35	0.04579	10.2151	4164.15	10.202	87.3215	10.2151	-631.074
	30.4	0.05085			30.4	0.2062	10.2282	4163.15	10.2151	87.1083	10.2282	-631.863
	30.45	0.02198			30.45	0.11864	10.2414	4173.15	10.2282	86.8968	10.2414	-621.653
	30.5	0.01083			30.5	0.07266	10.2545	4159.15	10.2414	86.6868	10.2545	-635.444
	30.55	0.0016			30.55	0.03678	10.2676	4175.15	10.2545	86.4782	10.2676	-619.237
	30.6	0.000918775			30.6	0.00756	10.2807	4152.15	10.2676	86.2711	10.2807	-642.031
	30.65	0.00106			30.65	0.00395	10.2939	4155.15	10.2807	86.0654	10.2939	-638.827
	30.7	0.00626			30.7	0.00843	10.307	4166.15	10.2939	85.861	10.307	-627.624
	30.75	0.00436			30.75	0.00646	10.3201	4161.15	10.307	85.6578	10.3201	-632.422
	30.8	0.00533			30.8	0.00772	10.3333	4179.15	10.3201	85.456	10.3333	-614.221
	30.85	0.00165			30.85	0.00497	10.3464	4184.15	10.3333	85.2554	10.3464	-609.022
	30.9	0.00249			30.9	0.0094	10.3595	4176.15	10.3464	85.056	10.3595	-616.824
	30.95	0.0202			30.95	0.08035	10.3727	4164.15	10.3595	84.8578	10.3727	-628.627
	31	0.01058			31	0.04186	10.3858	4167.15	10.3727	84.6608	10.3858	-625.431
	31.05	0.02328			31.05	0.09249	10.3989	4160.15	10.3858	84.4649	10.3989	-632.236
	31.1	0.08619			31.1	0.34388	10.412	4165.15	10.3989	84.2702	10.412	-627.043
	31.15	0.02851			31.15	0.11275	10.4252	4159.15	10.412	84.0767	10.4252	-632.85
	31.2	0.0261			31.2	0.10138	10.4383	4166.15	10.4252	83.8842	10.4383	-625.659
	31.25	0.01136			31.25	0.02025	10.4514	4162.15	10.4383	83.693	10.4514	-629.469
	31.3	0.02445			31.3	0.0287	10.4646	4166.15	10.4514	83.5028	10.4646	-625.28
	31.35	0.01344			31.35	0.01628	10.4777	4160.15	10.4646	83.3138	10.4777	-631.092
	31.4	0.00528			31.4	0.00768	10.4908	4165.15	10.4777	83.126	10.4908	-625.905
	31.45	0.00111			31.45	0.00365	10.504	4156.15	10.4908	82.9393	10.504	-634.72
	31.5	0.000650678			31.5	0.00453	10.5171	4148.15	10.504	82.7538	10.5171	-642.535
	31.55	0.000462045			31.55	0.01317	10.5302	4145.15	10.5171	82.5694	10.5302	-645.352
	31.6	0.000305425			31.6	0.12206	10.5434	4161.15	10.5302	82.3863	10.5434	-629.17
	31.65	0.000292146			31.65	0.03736	10.5565	4161.15	10.5434	82.2043	10.5565	-628.989
	31.7	0.000362081			31.7	0.05104	10.5696	4165.15	10.5565	82.0235	10.5696	-624.81
	31.75	0.000676731			31.75	0.0058	10.5827	4166.15	10.5696	81.844	10.5827	-623.632
	31.8	0.00388			31.8	0.00593	10.5959	4173.15	10.5827	81.6658	10.5959	-616.455
	31.85	0.01861			31.85	0.01984	10.609	4162.15	10.5959	81.4888	10.609	-627.279
	31.9	0.00689			31.9	0.00779	10.6221	4160.15	10.609	81.3131	10.6221	-629.105
	31.95	0.00512			31.95	0.00591	10.6353	4157.15	10.6221	81.1387	10.6353	-631.932
	32	0.000758038			32	0.00163	10.6484	4170.15	10.6353	80.9657	10.6484	-618.76
	32.05	0.000512888			32.05	0.00182	10.6615	4148.15	10.6484	80.7941	10.6615	-640.59
	32.1	0.000563208			32.1	0.00441	10.6746	4181.15	10.6615	80.6238	10.6746	-607.421
	32.15	0.000908635			32.15	0.04069	10.6878	4152.15	10.6746	80.455	10.6878	-636.254
	32.2	0.00269			32.2	0.01505	10.7009	4155.15	10.6878	80.2878	10.7009	-633.088
	32.25	0.03043			32.25	0.04941	10.714	4172.15	10.7009	80.122	10.714	-615.924
	32.3	0.01125			32.3	0.01325	10.7272	4160.15	10.714	79.9577	10.7272	-627.761
	32.35	0.01747			32.35	0.01825	10.7403	4163.15	10.7272	79.7951	10.7403	-624.6
	32.4	0.00196			32.4	0.00247	10.7534	4152.15	10.7403	79.6341	10.7534	-635.441
	32.45	0.000679987			32.45	0.00112	10.7666	4167.15	10.7534	79.4748	10.7666	-620.283
	32.5	0.000453289			32.5	0.000947577	10.7797	4168.15	10.7666	79.3173	10.7797	-619.127
	32.55	0.000464471			32.55	0.00129	10.7928	4146.15	10.7797	79.1615	10.7928	-640.974
	32.6	0.00199			32.6	0.0077	10.8059	4165.15	10.7928	79.0076	10.8059	-621.822
	32.65	0.00188			32.65	0.00861	10.8191	4165.15	10.8059	78.8556	10.8191	-621.672
	32.7	0.00213			32.7	0.02237	10.8322	4157.15	10.8191	78.7056	10.8322	-629.524
	32.75	0.003			32.75	0.01495	10.8453	4158.15	10.8322	78.5576	10.8453	-628.378
	32.8	0.00136			32.8	0.00921	10.8585	4159.15	10.8453	78.4118	10.8585	-627.234
	32.85	0.00248			32.85	0.006	10.8716	4164.15	10.8585	78.2681	10.8716	-622.093
	32.9	0.01394			32.9	0.01452	10.8847	4139.15	10.8716	78.1268	10.8847	-646.954
	32.95	0.02553			32.95	0.02581	10.8979	4167.15	10.8847	77.9878	10.8979	-618.817
	33	0.01576			33	0.01594	10.911	4162.15	10.8979	77.8512	10.911	-623.683
	33.05	0.00629			33.05	0.00642	10.9241	4140.15	10.911	77.7173	10.9241	-645.552
	33.1	0.00103			33.1	0.00114	10.9373	4177.15	10.9241	77.586	10.9373	-608.423
	33.15	0.000572834			33.15	0.000679592	10.9504	4161.15	10.9373	77.4575	10.9504	-624.298
	33.2	0.00048441			33.2	0.000621407	10.9635	4165.15	10.9504	77.332	10.9635	-620.175
	33.25	0.00084986			33.25	0.00169	10.9766	4173.15	10.9635	77.2095	10.9766	-612.056
	33.3	0.00391			33.3	0.00644	10.9898	4158.15	10.9766	77.0903	10.9898	-626.94
	33.35	0.00986			33.35	0.01093	11.0029	4161.15	10.9898	76.9745	11.0029	-623.828
	33.4	0.0042			33.4	0.00493	11.016	4168.15	11.0029	76.8622	11.016	-616.72
	33.45	0.00287			33.45	0.00296	11.0292	4160.15	11.016	76.7536	11.0292	-624.615
	33.5	0.000463886			33.5	0.000504156	11.0423	4179.15	11.0292	76.649	11.0423	-605.515
	33.55	0.000317013			33.55	0.000340476	11.0554	4156.15	11.0423	76.5486	11.0554	-628.419
	33.6	0.000321066			33.6	0.000336529	11.0686	4154.15	11.0554	76.4526	11.0686	-630.327
	33.65	0.000393737			33.65	0.000404732	11.0817	4164.15	11.0686	76.3613	11.0817	-620.241
	33.7	0.000568224			33.7	0.000576456	11.0948	4161.15	11.0817	76.275	11.0948	-623.16
	33.75	0.001			33.75	0.00101	11.108	4149.15	11.0948	76.1939	11.108	-635.084
	33.8	0.00276			33.8	0.00276	11.1211	4170.15	11.108	76.1184	11.1211	-614.015
	33.85	0.03005			33.85	0.03006	11.1342	4166.15	11.1211	76.049	11.1342	-617.952
	33.9	0.01406			33.9	0.01406	11.1473	4173.15	11.1342	75.9859	11.1473	-610.895
	33.95	0.02545			33.95	0.02545	11.1605	4153.15	11.1473	75.9296	11.1605	-630.846
	34	0.0227			34	0.0227	11.1736	4158.15	11.1605	75.8806	11.1736	-625.805
	34.05	0.00785			34.05	0.00785	11.1867	4151.15	11.1736	75.8393	11.1867	-632.772
	34.1	0.0069			34.1	0.0069	11.1999	4142.15	11.1867	75.8064	11.1999	-641.748
	34.15	0.00108			34.15	0.00108	11.213	4151.15	11.1999	75.7825	11.213	-632.734
	34.2	0.000667841			34.2	0.000667841	11.2261	4162.15	11.213	75.7681	11.2261	-621.73
	34.25	0.000637459			34.25	0.000637459	11.2393	4164.15	11.2261	75.764	11.2393	-619.737
	34.3	0.000985705			34.3	0.00103	11.2524	4156.15	11.2393	75.771	11.2524	-627.756
	34.35	0.00663			34.35	0.00684	11.2655	4159.15	11.2524	75.7898	11.2655	-624.787
	34.4	0.01552			34.4	0.01586	11.2786	4154.15	11.2655	75.8213	11.2786	-629.832
	34.45	0.00702			34.45	0.00752	11.2918	4172.15	11.2786	75.8665	11.2918	-611.892
	34.5	0.00494			34.5	0.00562	11.3049	4165.15	11.2918	75.9263	11.3049	-618.968
	34.55	0.000642784			34.55	0.00159	11.318	4152.15	11.3049	76.0018	11.318	-632.06
	34.6	0.000319213			34.6	0.00175	11.3312	4156.15	11.318	76.0941	11.3312	-628.17
	34.65	0.000233514			34.65	0.00263	11.3443	4167.15	11.3312	76.2043	11.3443	-617.3
	34.7	0.000234383			34.7	0.00511	11.3574	4172.15	11.3443	76.3337	11.3574	-612.449
	34.75	0.000347567			34.75	0.02218	11.3706	4163.15	11.3574	76.4835	11.3706	-621.621
	34.8	0.0014			34.8	0.163	11.3837	4156.15	11.3706	76.6548	11.3837	-628.815
	34.85	0.00942			34.85	0.07648	11.3968	4172.15	11.3837	76.8489	11.3968	-613.033
	34.9	0.00233			34.9	0.08103	11.41	4168.15	11.3968	77.067	11.41	-617.276
	34.95	0.00416			34.95	0.02425	11.4231	4157.15	11.41	77.3102	11.4231	-628.545
	35	0.000436034			35	0.00439	11.4362	4149.15	11.4231	77.5794	11.4362	-636.841
							11.4493	4157.15	11.4362	77.8755	11.4493	-629.165
							11.4625	4170.15	11.4493	78.199	11.4625	-616.516
							11.4756	4173.15	11.4625	78.5502	11.4756	-613.895
							11.4887	4168.15	11.4756	78.9289	11.4887	-619.301
							11.5019	4149.15	11.4887	79.3346	11.5019	-638.732
							11.515	4159.15	11.5019	79.7662	11.515	-629.188
							11.5281	4153.15	11.515	80.2218	11.5281	-635.665
							11.5412	4164.15	11.5281	80.6988	11.5412	-625.16
							11.5544	4160.15	11.5412	81.1939	11.5544	-629.669
							11.5675	4168.15	11.5544	81.703	11.5675	-622.187
							11.5806	4151.15	11.5675	82.2208	11.5806	-639.707
							11.5938	4177.15	11.5806	82.7413	11.5938	-614.224
							11.6069	4166.15	11.5938	83.2578	11.6069	-625.728
							11.62	4158.15	11.6069	83.7626	11.62	-634.214
							11.6332	4166.15	11.62	84.2476	11.6332	-626.67
							11.6463	4166.15	11.6332	84.7045	11.6463	-627.091
							11.6594	4166.15	11.6463	85.1249	11.6594	-627.466
							11.6725	4152.15	11.6594	85.5005	11.6725	-641.79
							11.6857	4168.15	11.6725	85.8239	11.6857	-626.055
							11.6988	4159.15	11.6857	86.0888	11.6988	-635.256
							11.7119	4173.15	11.6988	86.29	11.7119	-621.39
							11.7251	4166.15	11.7119	86.424	11.7251	-628.455
							11.7382	4184.15	11.7251	86.4893	11.7382	-610.452
							11.7513	4163.15	11.7382	86.4861	11.7513	-631.383
							11.7645	4177.15	11.7513	86.4167	11.7645	-617.251
							11.7776	4173.15	11.7645	86.2853	11.7776	-621.064
							11.7907	4165.15	11.7776	86.0976	11.7907	-628.827
							11.8039	4178.15	11.7907	85.8607	11.8039	-615.549
							11.817	4160.15	11.8039	85.5827	11.817	-633.238
							11.8301	4169.15	11.817	85.2725	11.8301	-623.905
							11.8432	4166.15	11.8301	84.939	11.8432	-626.557
							11.8564	4158.15	11.8432	84.5914	11.8564	-634.204
							11.8695	4167.15	11.8564	84.2383	11.8695	-624.853
							11.8826	4173.15	11.8695	83.8876	11.8826	-618.512
							11.8958	4160.15	11.8826	83.5465	11.8958	-631.187
							11.9089	4161.15	11.8958	83.2211	11.9089	-629.883
							11.922	4155.15	11.9089	82.9168	11.922	-635.603
							11.9352	4160.15	11.922	82.6374	11.9352	-630.352
							11.9483	4180.15	11.9352	82.3859	11.9483	-610.13
							11.9614	4166.15	11.9483	82.1645	11.9614	-623.94
							11.9746	4164.15	11.9614	81.9739	11.9746	-625.78
							11.9877	4149.15	11.9746	81.8146	11.9877	-640.652
							12.0008	4165.15	11.9877	81.6858	12.0008	-624.553
							12.0139	4156.15	12.0008	81.5867	12.0139	-633.481
							12.0271	4167.15	12.0139	81.5154	12.0271	-622.436
							12.0402	4162.15	12.0271	81.4701	12.0402	-627.415
							12.0533	4157.15	12.0402	81.4486	12.0533	-632.414
							12.0665	4169.15	12.0533	81.4485	12.0665	-620.433
							12.0796	4157.15	12.0665	81.4674	12.0796	-632.469
							12.0927	4187.15	12.0796	81.5027	12.0927	-602.518
							12.1059	4167.15	12.0927	81.5523	12.1059	-622.58
							12.119	4168.15	12.1059	81.6137	12.119	-621.651
							12.1321	4184.15	12.119	81.685	12.1321	-605.73
							12.1452	4156.15	12.1321	81.7642	12.1452	-633.816
							12.1584	4163.15	12.1452	81.8497	12.1584	-626.906
							12.1715	4157.15	12.1584	81.94	12.1715	-633
							12.1846	4134.15	12.1715	82.0339	12.1846	-656.097
							12.1978	4163.15	12.1846	82.1307	12.1978	-627.196
							12.2109	4174.15	12.1978	82.2298	12.2109	-616.297
							12.224	4183.15	12.2109	82.3307	12.224	-607.4
							12.2371	4157.15	12.224	82.4336	12.2371	-633.505
							12.2503	4167.15	12.2371	82.5387	12.2503	-623.612
							12.2634	4170.15	12.2503	82.6463	12.2634	-620.723
							12.2765	4172.15	12.2634	82.7572	12.2765	-618.838
							12.2897	4182.15	12.2765	82.8721	12.2897	-608.958
							12.3028	4150.15	12.2897	82.9916	12.3028	-641.082
							12.3159	4171.15	12.3028	83.1164	12.3159	-620.213
							12.3291	4152.15	12.3159	83.247	12.3291	-639.349
							12.3422	4161.15	12.3291	83.3833	12.3422	-630.491
							12.3553	4176.15	12.3422	83.5253	12.3553	-615.638
							12.3685	4175.15	12.3553	83.6719	12.3685	-616.788
							12.3816	4150.15	12.3685	83.8218	12.3816	-641.939
							12.3947	4173.15	12.3816	83.9729	12.3947	-619.088
							12.4078	4166.15	12.3947	84.1224	12.4078	-626.233
							12.421	4158.15	12.4078	84.2669	12.421	-634.368
							12.4341	4163.15	12.421	84.4024	12.4341	-629.49
							12.4472	4177.15	12.4341	84.5244	12.4472	-615.594
							12.4604	4165.15	12.4472	84.6279	12.4604	-627.674
							12.4735	4169.15	12.4604	84.7079	12.4735	-623.725
							12.4866	4168.15	12.4735	84.7594	12.4866	-624.743
							12.4998	4180.15	12.4866	84.7774	12.4998	-612.723
							12.5129	4153.15	12.4998	84.7575	12.5129	-639.662
							12.526	4169.15	12.5129	84.6959	12.526	-623.555
							12.5391	4158.15	12.526	84.5894	12.5391	-634.402
							12.5523	4163.15	12.5391	84.4362	12.5523	-629.201
							12.5654	4174.15	12.5523	84.2352	12.5654	-617.952
							12.5785	4165.15	12.5654	83.9866	12.5785	-626.658
							12.5917	4158.15	12.5785	83.6919	12.5917	-633.32
							12.6048	4161.15	12.5917	83.3537	12.6048	-629.941
							12.6179	4162.15	12.6048	82.9755	12.6179	-628.528
							12.6311	4166.15	12.6179	82.562	12.6311	-624.084
							12.6442	4176.15	12.6311	82.1185	12.6442	-613.617
							12.6573	4148.15	12.6442	81.6507	12.6573	-641.131
							12.6705	4180.15	12.6573	81.1646	12.6705	-608.632
							12.6836	4162.15	12.6705	80.6665	12.6836	-626.128
							12.6967	4165.15	12.6836	80.1623	12.6967	-622.623
							12.7098	4151.15	12.6967	79.6576	12.7098	-636.123
							12.723	4154.15	12.7098	79.1576	12.723	-632.633
							12.7361	4174.15	12.723	78.6669	12.7361	-612.155
							12.7492	4164.15	12.7361	78.1895	12.7492	-621.695
							12.7624	4153.15	12.7492	77.7287	12.7624	-632.253
							12.7755	4160.15	12.7624	77.2871	12.7755	-624.833
							12.7886	4146.15	12.7755	76.8668	12.7886	-638.435
							12.8018	4160.15	12.7886	76.4691	12.8018	-624.061
							12.8149	4157.15	12.8018	76.0951	12.8149	-626.711
							12.828	4149.15	12.8149	75.745	12.828	-634.385
							12.8412	4162.15	12.828	75.4191	12.8412	-621.083
							12.8543	4163.15	12.8412	75.117	12.8543	-619.804
							12.8674	4157.15	12.8543	74.8382	12.8674	-625.548
							12.8805	4160.15	12.8674	74.5821	12.8805	-622.314
							12.8937	4161.15	12.8805	74.3478	12.8937	-621.1
							12.9068	4152.15	12.8937	74.1343	12.9068	-629.907
							12.9199	4158.15	12.9068	73.9406	12.9199	-623.732
							12.9331	4158.15	12.9199	73.7658	12.9331	-623.575
							12.9462	4145.15	12.9331	73.6087	12.9462	-636.434
							12.9593	4161.15	12.9462	73.4684	12.9593	-620.31
							12.9725	4170.15	12.9593	73.3438	12.9725	-611.2
							12.9856	4141.15	12.9725	73.234	12.9856	-640.104
							12.9987	4153.15	12.9856	73.1381	12.9987	-628.021
							13.0118	4148.15	12.9987	73.0553	13.0118	-632.951
							13.025	4136.15	13.0118	72.9848	13.025	-644.892
							13.0381	4167.15	13.025	72.9258	13.0381	-613.844
							13.0512	4150.15	13.0381	72.8778	13.0512	-630.806
							13.0644	4160.15	13.0512	72.8401	13.0644	-620.778
							13.0775	4162.15	13.0644	72.8123	13.0775	-618.76
							13.0906	4146.15	13.0775	72.7938	13.0906	-634.75
							13.1037	4151.15	13.0906	72.7843	13.1037	-629.749
							13.1169	4145.15	13.1037	72.7834	13.1169	-635.757
							13.13	4159.15	13.1169	72.7909	13.13	-621.772
							13.1431	4163.15	13.13	72.8064	13.1431	-617.796
							13.1563	4162.15	13.1431	72.83	13.1563	-618.827
							13.1694	4168.15	13.1563	72.8612	13.1694	-612.866
							13.1825	4169.15	13.1694	72.9002	13.1825	-611.913
							13.1957	4152.15	13.1825	72.9468	13.1957	-628.967
							13.2088	4159.15	13.1957	73.0009	13.2088	-622.028
							13.2219	4160.15	13.2088	73.0626	13.2219	-621.098
							13.2351	4151.15	13.2219	73.1317	13.2351	-630.174
							13.2482	4141.15	13.2351	73.2084	13.2482	-640.258
							13.2613	4154.15	13.2482	73.2925	13.2613	-627.35
							13.2744	4174.15	13.2613	73.3839	13.2744	-607.449
							13.2876	4160.15	13.2744	73.4827	13.2876	-621.554
							13.3007	4150.15	13.2876	73.5885	13.3007	-631.667
							13.3138	4143.15	13.3007	73.7011	13.3138	-638.786
							13.327	4152.15	13.3138	73.8201	13.327	-629.911
							13.3401	4145.15	13.327	73.9451	13.3401	-637.041
							13.3532	4165.15	13.3401	74.0752	13.3532	-617.176
							13.3664	4161.15	13.3532	74.2098	13.3664	-621.314
							13.3795	4143.15	13.3664	74.3477	13.3795	-639.454
							13.3926	4149.15	13.3795	74.4877	13.3926	-633.594
							13.4057	4160.15	13.3926	74.6283	13.4057	-622.734
							13.4189	4160.15	13.4057	74.7679	13.4189	-622.871
							13.432	4157.15	13.4189	74.9048	13.432	-626.003
							13.4451	4175.15	13.432	75.0369	13.4451	-608.128
							13.4583	4164.15	13.4451	75.1623	13.4583	-619.245
							13.4714	4167.15	13.4583	75.279	13.4714	-616.351
							13.4845	4144.15	13.4714	75.3849	13.4845	-639.444
							13.4977	4155.15	13.4845	75.4783	13.4977	-628.523
							13.5108	4161.15	13.4977	75.5575	13.5108	-622.587
							13.5239	4151.15	13.5108	75.6214	13.5239	-632.635
							13.5371	4163.15	13.5239	75.669	13.5371	-620.666
							13.5502	4172.15	13.5371	75.6999	13.5502	-611.68
							13.5633	4163.15	13.5502	75.714	13.5633	-620.678
							13.5764	4164.15	13.5633	75.7117	13.5764	-619.66
							13.5896	4163.15	13.5764	75.694	13.5896	-620.628
							13.6027	4159.15	13.5896	75.6619	13.6027	-624.583
							13.6158	4148.15	13.6027	75.617	13.6158	-635.527
							13.629	4156.15	13.6158	75.5611	13.629	-627.462
							13.6421	4167.15	13.629	75.496	13.6421	-616.39
							13.6552	4144.15	13.6421	75.4236	13.6552	-639.312
							13.6684	4158.15	13.6552	75.3459	13.6684	-625.231
							13.6815	4143.15	13.6684	75.2647	13.6815	-640.148
							13.6946	4145.15	13.6815	75.1816	13.6946	-638.064
							13.7078	4163.15	13.6946	75.0983	13.7078	-619.982
							13.7209	4155.15	13.7078	75.0159	13.7209	-627.902
							13.734	4159.15	13.7209	74.9356	13.734	-623.824
							13.7471	4154.15	13.734	74.8584	13.7471	-628.751
							13.7603	4143.15	13.7471	74.7849	13.7603	-639.682
							13.7734	4154.15	13.7603	74.7157	13.7734	-628.617
							13.7865	4154.15	13.7734	74.6511	13.7865	-628.557
							13.7997	4147.15	13.7865	74.5913	13.7997	-635.502
							13.8128	4155.15	13.7997	74.5364	13.8128	-627.452
							13.8259	4145.15	13.8128	74.4865	13.8259	-637.407
							13.8391	4160.15	13.8259	74.4415	13.8391	-622.367
							13.8522	4152.15	13.8391	74.4012	13.8522	-630.331
							13.8653	4162.15	13.8522	74.3654	13.8653	-620.3
							13.8784	4162.15	13.8653	74.3339	13.8784	-620.272
							13.8916	4159.15	13.8784	74.3065	13.8916	-623.249
							13.9047	4158.15	13.8916	74.283	13.9047	-624.229
							13.9178	4155.15	13.9047	74.263	13.9178	-627.212
							13.931	4152.15	13.9178	74.2463	13.931	-630.199
							13.9441	4157.15	13.931	74.2326	13.9441	-625.188
							13.9572	4140.15	13.9441	74.2218	13.9572	-642.179
							13.9703	4169.15	13.9572	74.2135	13.9703	-613.174
							13.9835	4151.15	13.9703	74.2077	13.9835	-631.17
							13.9966	4162.15	13.9835	74.204	13.9966	-620.168
							14.0097	4159.15	13.9966	74.2022	14.0097	-623.168
							14.0229	4148.15	14.0097	74.2022	14.0229	-634.17
							14.036	4171.15	14.0229	74.2039	14.036	-611.173
							14.0491	4171.15	14.036	74.207	14.0491	-611.177
							14.0623	4170.15	14.0491	74.2116	14.0623	-612.183
							14.0754	4149.15	14.0623	74.2173	14.0754	-633.19
							14.0885	4152.15	14.0754	74.2241	14.0885	-630.198
							14.1016	4140.15	14.0885	74.232	14.1016	-642.207
							14.1148	4146.15	14.1016	74.2408	14.1148	-636.216
							14.1279	4143.15	14.1148	74.2505	14.1279	-639.227
							14.141	4152.15	14.1279	74.261	14.141	-630.238
							14.1542	4163.15	14.141	74.2723	14.1542	-619.25
							14.1673	4153.15	14.1542	74.2843	14.1673	-629.263
							14.1804	4148.15	14.1673	74.297	14.1804	-634.276
							14.1936	4160.15	14.1804	74.3104	14.1936	-622.29
							14.2067	4160.15	14.1936	74.3244	14.2067	-622.305
							14.2198	4158.15	14.2067	74.3392	14.2198	-624.32
							14.233	4162.15	14.2198	74.3545	14.233	-620.337
							14.2461	4152.15	14.233	74.3706	14.2461	-630.353
							14.2592	4163.15	14.2461	74.3874	14.2592	-619.371
							14.2723	4153.15	14.2592	74.405	14.2723	-629.389
							14.2855	4167.15	14.2723	74.4234	14.2855	-615.409
							14.2986	4155.15	14.2855	74.4426	14.2986	-627.429
							14.3117	4166.15	14.2986	74.4629	14.3117	-616.45
							14.3249	4151.15	14.3117	74.4841	14.3249	-631.472
							14.338	4152.15	14.3249	74.5065	14.338	-630.496
							14.3511	4156.15	14.338	74.5301	14.3511	-626.521
							14.3643	4153.15	14.3511	74.555	14.3643	-629.547
							14.3774	4160.15	14.3643	74.5815	14.3774	-622.576
							14.3905	4155.15	14.3774	74.6097	14.3905	-627.606
							14.4037	4156.15	14.3905	74.6397	14.4037	-626.638
							14.4168	4152.15	14.4037	74.6717	14.4168	-630.672
							14.4299	4157.15	14.4168	74.7059	14.4299	-625.708
							14.443	4157.15	14.4299	74.7426	14.443	-625.748
							14.4562	4164.15	14.443	74.782	14.4562	-618.79
							14.4693	4147.15	14.4562	74.8243	14.4693	-635.836
							14.4824	4172.15	14.4693	74.87	14.4824	-610.885
							14.4956	4163.15	14.4824	74.9191	14.4956	-619.938
							14.5087	4159.15	14.4956	74.9721	14.5087	-623.995
							14.5218	4154.15	14.5087	75.0294	14.5218	-629.057
							14.535	4149.15	14.5218	75.0911	14.535	-634.124
							14.5481	4153.15	14.535	75.1578	14.5481	-630.196
							14.5612	4152.15	14.5481	75.2297	14.5612	-631.273
							14.5743	4148.15	14.5612	75.3072	14.5743	-635.356
							14.5875	4147.15	14.5743	75.3906	14.5875	-636.446
							14.6006	4172.15	14.5875	75.4801	14.6006	-611.542
							14.6137	4156.15	14.6006	75.5762	14.6137	-627.645
							14.6269	4149.15	14.6137	75.6789	14.6269	-634.754
							14.64	4164.15	14.6269	75.7883	14.64	-619.87
							14.6531	4150.15	14.64	75.9046	14.6531	-633.993
							14.6663	4153.15	14.6531	76.0275	14.6663	-631.123
							14.6794	4162.15	14.6663	76.1569	14.6794	-622.258
							14.6925	4169.15	14.6794	76.2922	14.6925	-615.399
							14.7057	4151.15	14.6925	76.433	14.7057	-633.544
							14.7188	4161.15	14.7057	76.5784	14.7188	-623.693
							14.7319	4163.15	14.7188	76.7273	14.7319	-621.844
							14.745	4157.15	14.7319	76.8784	14.745	-627.996
							14.7582	4163.15	14.745	77.0301	14.7582	-622.146
							14.7713	4155.15	14.7582	77.1805	14.7713	-630.293
							14.7844	4167.15	14.7713	77.3276	14.7844	-618.435
							14.7976	4175.15	14.7844	77.469	14.7976	-610.568
							14.8107	4150.15	14.7976	77.6024	14.8107	-635.691
							14.8238	4149.15	14.8107	77.7251	14.8238	-636.8
							14.8369	4162.15	14.8238	77.8346	14.8369	-623.894
							14.8501	4160.15	14.8369	77.9284	14.8501	-625.97
							14.8632	4166.15	14.8501	78.0042	14.8632	-620.026
							14.8763	4147.15	14.8632	78.0602	14.8763	-639.061
							14.8895	4155.15	14.8763	78.0947	14.8895	-631.073
							14.9026	4155.15	14.8895	78.1067	14.9026	-631.062
							14.9157	4163.15	14.9026	78.0958	14.9157	-623.028
							14.9289	4166.15	14.9157	78.0621	14.9289	-619.972
							14.942	4165.15	14.9289	78.0065	14.942	-620.896
							14.9551	4160.15	14.942	77.9303	14.9551	-625.801
							14.9682	4161.15	14.9551	77.8355	14.9682	-624.69
							14.9814	4150.15	14.9682	77.7243	14.9814	-635.565
							14.9945	4169.15	14.9814	77.5994	14.9945	-616.43
							15.0076	4165.15	14.9945	77.4637	15.0076	-620.286
							15.0208	4172.15	15.0076	77.3201	15.0208	-613.137
							15.0339	4169.15	15.0208	77.1716	15.0339	-615.987
							15.047	4146.15	15.0339	77.0209	15.047	-638.837
							15.0602	4163.15	15.047	76.8706	15.0602	-621.689
							15.0733	4148.15	15.0602	76.7231	15.0733	-636.546
							15.0864	4158.15	15.0733	76.5806	15.0864	-626.411
							15.0996	4144.15	15.0864	76.4448	15.0996	-640.283
							15.1127	4157.15	15.0996	76.3172	15.1127	-627.165
							15.1258	4147.15	15.1127	76.1992	15.1258	-637.058
							15.1389	4148.15	15.1258	76.0918	15.1389	-635.962
							15.1521	4161.15	15.1389	75.9957	15.1521	-622.877
							15.1652	4151.15	15.1521	75.9116	15.1652	-632.806
							15.1783	4165.15	15.1652	75.84	15.1783	-618.747
							15.1915	4157.15	15.1783	75.7811	15.1915	-626.701
							15.2046	4161.15	15.1915	75.7353	15.2046	-622.668
							15.2177	4168.15	15.2046	75.7026	15.2177	-615.649
							15.2309	4151.15	15.2177	75.6831	15.2309	-632.643
							15.244	4155.15	15.2309	75.6767	15.244	-628.649
							15.2571	4164.15	15.244	75.6833	15.2571	-619.669
							15.2703	4171.15	15.2571	75.7027	15.2703	-612.7
							15.2834	4160.15	15.2703	75.7345	15.2834	-623.744
							15.2965	4153.15	15.2834	75.7784	15.2965	-630.8
							15.3096	4150.15	15.2965	75.8337	15.3096	-633.866
							15.3228	4165.15	15.3096	75.8998	15.3228	-618.942
							15.3359	4160.15	15.3228	75.9756	15.3359	-624.026
							15.349	4145.15	15.3359	76.0601	15.349	-639.118
							15.3622	4168.15	15.349	76.1521	15.3622	-616.216
							15.3753	4167.15	15.3622	76.2498	15.3753	-617.317
							15.3884	4158.15	15.3753	76.3516	15.3884	-626.421
							15.4016	4172.15	15.3884	76.4555	15.4016	-612.525
							15.4147	4149.15	15.4016	76.5593	15.4147	-635.627
							15.4278	4145.15	15.4147	76.6607	15.4278	-639.723
							15.4409	4151.15	15.4278	76.7574	15.4409	-633.813
							15.4541	4151.15	15.4409	76.8469	15.4541	-633.893
							15.4672	4156.15	15.4541	76.9268	15.4672	-628.961
							15.4803	4169.15	15.4672	76.9949	15.4803	-616.015
							15.4935	4155.15	15.4803	77.0491	15.4935	-630.053
							15.5066	4169.15	15.4935	77.0875	15.5066	-616.075
							15.5197	4150.15	15.5066	77.1087	15.5197	-635.077
							15.5328	4172.15	15.5197	77.1116	15.5328	-613.061
							15.546	4159.15	15.5328	77.0956	15.546	-626.026
							15.5591	4164.15	15.546	77.0605	15.5591	-620.973
							15.5723	4160.15	15.5591	77.0068	15.5723	-624.901
							15.5854	4162.15	15.5723	76.9353	15.5854	-622.813
							15.5985	4149.15	15.5854	76.8472	15.5985	-635.71
							15.6116	4151.15	15.5985	76.7444	15.6116	-633.595
							15.6248	4166.15	15.6116	76.6289	15.6248	-618.469
							15.6379	4164.15	15.6248	76.5031	15.6379	-620.335
							15.651	4143.15	15.6379	76.3694	15.651	-641.196
							15.6642	4153.15	15.651	76.2305	15.6642	-631.055
							15.6773	4167.15	15.6642	76.0891	15.6773	-616.913
							15.6904	4158.15	15.6773	75.9475	15.6904	-625.774
							15.7035	4155.15	15.6904	75.8081	15.7035	-628.639
							15.7167	4159.15	15.7035	75.673	15.7167	-624.51
							15.7298	4151.15	15.7167	75.544	15.7298	-632.389
							15.7429	4172.15	15.7298	75.4227	15.7429	-611.276
							15.7561	4160.15	15.7429	75.3102	15.7561	-623.173
							15.7692	4165.15	15.7561	75.2073	15.7692	-618.081
							15.7823	4145.15	15.7692	75.1146	15.7823	-637.998
							15.7955	4145.15	15.7823	75.0323	15.7955	-637.926
							15.8086	4162.15	15.7955	74.9601	15.8086	-620.863
							15.8217	4148.15	15.8086	74.8976	15.8217	-634.81
							15.8348	4174.15	15.8217	74.844	15.8348	-608.764
							15.848	4158.15	15.8348	74.7982	15.848	-624.725
							15.8611	4158.15	15.848	74.759	15.8611	-624.691
							15.8742	4160.15	15.8611	74.7248	15.8742	-622.66
							15.8874	4147.15	15.8742	74.6939	15.8874	-635.63
							15.9005	4151.15	15.8874	74.6646	15.9005	-631.601
							15.9136	4163.15	15.9005	74.6348	15.9136	-619.569
							15.9268	4155.15	15.9136	74.6028	15.9268	-627.533
							15.9399	4142.15	15.9268	74.5669	15.9399	-640.491
							15.953	4154.15	15.9399	74.5253	15.953	-628.443
							15.9662	4160.15	15.953	74.4769	15.9662	-622.386
							15.9793	4154.15	15.9662	74.4205	15.9793	-628.321
							15.9924	4153.15	15.9793	74.3555	15.9924	-629.247
							16.0055	4150.15	15.9924	74.2816	16.0055	-632.165
							16.0187	4166.15	16.0055	74.1988	16.0187	-616.073
							16.0318	4154.15	16.0187	74.1074	16.0318	-627.974
							16.0449	4151.15	16.0318	74.0084	16.0449	-630.868
							16.0581	4151.15	16.0449	73.9026	16.0581	-630.757
							16.0712	4154.15	16.0581	73.7912	16.0712	-627.641
							16.0843	4171.15	16.0712	73.6755	16.0843	-610.523
							16.0975	4147.15	16.0843	73.5569	16.0975	-634.403
							16.1106	4160.15	16.0975	73.4367	16.1106	-621.282
							16.1237	4147.15	16.1106	73.3161	16.1237	-634.162
							16.1368	4166.15	16.1237	73.1964	16.1368	-615.044
							16.15	4162.15	16.1368	73.0786	16.15	-618.929
							16.1631	4146.15	16.15	72.9635	16.1631	-634.818
							16.1762	4165.15	16.1631	72.8518	16.1762	-615.71
							16.1894	4148.15	16.1762	72.7442	16.1894	-632.607
							16.2025	4150.15	16.1894	72.641	16.2025	-630.508
							16.2156	4170.15	16.2025	72.5425	16.2156	-610.415
							16.2288	4142.15	16.2156	72.4489	16.2288	-638.326
							16.2419	4145.15	16.2288	72.3602	16.2419	-635.242
							16.255	4165.15	16.2419	72.2765	16.255	-615.164
							16.2681	4164.15	16.255	72.1977	16.2681	-616.089
							16.2813	4154.15	16.2681	72.1236	16.2813	-626.02
							16.2944	4155.15	16.2813	72.0541	16.2944	-624.955
							16.3075	4148.15	16.2944	71.9891	16.3075	-631.894
							16.3207	4154.15	16.3075	71.9283	16.3207	-625.837
							16.3338	4165.15	16.3207	71.8715	16.3338	-614.784
							16.3469	4165.15	16.3338	71.8186	16.3469	-614.735
							16.3601	4156.15	16.3469	71.7693	16.3601	-623.689
							16.3732	4158.15	16.3601	71.7235	16.3732	-621.647
							16.3863	4149.15	16.3732	71.681	16.3863	-630.608
							16.3995	4158.15	16.3863	71.6417	16.3995	-621.571
							16.4126	4168.15	16.3995	71.6054	16.4126	-611.538
							16.4257	4144.15	16.4126	71.572	16.4257	-635.507
							16.4388	4163.15	16.4257	71.5414	16.4388	-616.479
							16.452	4144.15	16.4388	71.5135	16.452	-635.454
							16.4651	4162.15	16.452	71.4883	16.4651	-617.432
							16.4782	4158.15	16.4651	71.4656	16.4782	-621.411
							16.4914	4148.15	16.4782	71.4455	16.4914	-631.394
							16.5045	4157.15	16.4914	71.4279	16.5045	-622.379
							16.5176	4160.15	16.5045	71.4128	16.5176	-619.366
							16.5308	4150.15	16.5176	71.4003	16.5308	-629.356
							16.5439	4166.15	16.5308	71.3904	16.5439	-613.349
							16.557	4147.15	16.5439	71.3831	16.557	-632.344
							16.5702	4155.15	16.557	71.3785	16.5702	-624.343
							16.5833	4149.15	16.5702	71.3767	16.5833	-630.344
							16.5964	4159.15	16.5833	71.3778	16.5964	-620.348
							16.6095	4154.15	16.5964	71.3817	16.6095	-625.355
							16.6227	4143.15	16.6095	71.3888	16.6227	-636.365
							16.6358	4156.15	16.6227	71.399	16.6358	-623.378
							16.6489	4144.15	16.6358	71.4125	16.6489	-635.395
							16.6621	4165.15	16.6489	71.4293	16.6621	-614.416
							16.6752	4169.15	16.6621	71.4496	16.6752	-610.439
							16.6883	4159.15	16.6752	71.4734	16.6883	-620.467
							16.7015	4137.15	16.6883	71.5007	16.7015	-642.497
							16.7146	4157.15	16.7015	71.5315	16.7146	-622.532
							16.7277	4158.15	16.7146	71.5658	16.7277	-621.569
							16.7408	4164.15	16.7277	71.6034	16.7408	-615.61
							16.754	4144.15	16.7408	71.6441	16.754	-635.653
							16.7671	4144.15	16.754	71.6876	16.7671	-635.699
							16.7802	4141.15	16.7671	71.7334	16.7802	-638.747
							16.7934	4142.15	16.7802	71.7811	16.7934	-637.796
							16.8065	4152.15	16.7934	71.8301	16.8065	-627.846
							16.8196	4152.15	16.8065	71.8797	16.8196	-627.895
							16.8328	4160.15	16.8196	71.929	16.8328	-619.943
							16.8459	4153.15	16.8328	71.9772	16.8459	-626.989
							16.859	4161.15	16.8459	72.0235	16.859	-619.033
							16.8721	4154.15	16.859	72.067	16.8721	-626.073
							16.8853	4155.15	16.8721	72.1067	16.8853	-625.108
							16.8984	4153.15	16.8853	72.1421	16.8984	-627.138
							16.9115	4151.15	16.8984	72.1724	16.9115	-629.163
							16.9247	4150.15	16.9115	72.1973	16.9247	-630.182
							16.9378	4169.15	16.9247	72.2164	16.9378	-611.196
							16.9509	4166.15	16.9378	72.2299	16.9509	-614.204
							16.9641	4145.15	16.9509	72.2377	16.9641	-635.206
							16.9772	4156.15	16.9641	72.2402	16.9772	-624.204
							16.9903	4151.15	16.9772	72.2379	16.9903	-629.197
							17.0035	4149.15	16.9903	72.2313	17.0035	-631.187
							17.0166	4146.15	17.0035	72.221	17.0166	-634.174
							17.0297	4159.15	17.0166	72.2076	17.0297	-621.158
							17.0428	4154.15	17.0297	72.1916	17.0428	-626.139
							17.056	4152.15	17.0428	72.1735	17.056	-628.119
							17.0691	4147.15	17.056	72.1535	17.0691	-633.098
							17.0822	4147.15	17.0691	72.1318	17.0822	-633.074
							17.0954	4164.15	17.0822	72.1085	17.0954	-616.049
							17.1085	4154.15	17.0954	72.0834	17.1085	-626.022
							17.1216	4156.15	17.1085	72.0564	17.1216	-623.993
							17.1348	4165.15	17.1216	72.0273	17.1348	-614.962
							17.1479	4168.15	17.1348	71.9957	17.1479	-611.927
							17.161	4163.15	17.1479	71.9615	17.161	-616.89
							17.1741	4141.15	17.161	71.9245	17.1741	-638.851
							17.1873	4153.15	17.1741	71.8846	17.1873	-626.808
							17.2004	4134.15	17.1873	71.8419	17.2004	-645.762
							17.2135	4159.15	17.2004	71.7965	17.2135	-620.715
							17.2267	4145.15	17.2135	71.7487	17.2267	-634.665
							17.2398	4152.15	17.2267	71.6989	17.2398	-627.614
							17.2529	4166.15	17.2398	71.6477	17.2529	-613.561
							17.266	4158.15	17.2529	71.5954	17.266	-621.509
							17.2792	4158.15	17.266	71.5429	17.2792	-621.456
							17.2923	4174.15	17.2792	71.4905	17.2923	-605.405
							17.3054	4171.15	17.2923	71.4388	17.3054	-608.354
							17.3186	4142.15	17.3054	71.3885	17.3186	-637.306
							17.3317	4161.15	17.3186	71.3399	17.3317	-618.259
							17.3448	4145.15	17.3317	71.2935	17.3448	-634.215
							17.358	4138.15	17.3448	71.2495	17.358	-641.174
							17.3711	4146.15	17.358	71.2083	17.3711	-633.136
							17.3842	4152.15	17.3711	71.1701	17.3842	-627.101
							17.3973	4138.15	17.3842	71.135	17.3973	-641.069
							17.4105	4151.15	17.3973	71.103	17.4105	-628.04
							17.4236	4151.15	17.4105	71.0743	17.4236	-628.015
							17.4367	4152.15	17.4236	71.0488	17.4367	-626.993
							17.4499	4153.15	17.4367	71.0266	17.4499	-625.974
							17.463	4144.15	17.4499	71.0077	17.463	-634.958
							17.4761	4159.15	17.463	70.992	17.4761	-619.945
							17.4893	4147.15	17.4761	70.9794	17.4893	-631.936
							17.5024	4153.15	17.4893	70.9701	17.5024	-625.93
							17.5155	4158.15	17.5024	70.9639	17.5155	-620.927
							17.5287	4157.15	17.5155	70.9608	17.5287	-621.927
							17.5418	4155.15	17.5287	70.9609	17.5418	-623.93
							17.5549	4157.15	17.5418	70.9642	17.5549	-621.937
							17.568	4157.15	17.5549	70.9706	17.568	-621.946
							17.5812	4151.15	17.568	70.9803	17.5812	-627.959
							17.5943	4149.15	17.5812	70.9932	17.5943	-629.975
							17.6074	4143.15	17.5943	71.0095	17.6074	-635.995
							17.6206	4158.15	17.6074	71.0292	17.6206	-621.018
							17.6337	4141.15	17.6206	71.0522	17.6337	-638.045
							17.6468	4144.15	17.6337	71.0788	17.6468	-635.075
							17.66	4154.15	17.6468	71.1088	17.66	-625.108
							17.6731	4152.15	17.66	71.1423	17.6731	-627.145
							17.6862	4154.15	17.6731	71.1793	17.6862	-625.185
							17.6993	4156.15	17.6862	71.2195	17.6993	-623.229
							17.7125	4159.15	17.6993	71.263	17.7125	-620.275
							17.7256	4149.15	17.7125	71.3094	17.7256	-630.324
							17.7387	4155.15	17.7256	71.3585	17.7387	-624.376
							17.7519	4154.15	17.7387	71.4097	17.7519	-625.428
							17.765	4151.15	17.7519	71.4626	17.765	-628.482
							17.7781	4156.15	17.765	71.5166	17.7781	-623.537
							17.7913	4135.15	17.7781	71.5709	17.7913	-644.591
							17.8044	4141.15	17.7913	71.6247	17.8044	-638.643
							17.8175	4158.15	17.8044	71.6772	17.8175	-621.693
							17.8306	4158.15	17.8175	71.7274	17.8306	-621.74
							17.8438	4157.15	17.8306	71.7743	17.8438	-622.783
							17.8569	4155.15	17.8438	71.817	17.8569	-624.821
							17.87	4158.15	17.8569	71.8547	17.87	-621.852
							17.8832	4151.15	17.87	71.8864	17.8832	-628.877
							17.8963	4161.15	17.8832	71.9115	17.8963	-618.895
							17.9094	4161.15	17.8963	71.9293	17.9094	-618.905
							17.9226	4144.15	17.9094	71.9394	17.9226	-635.907
							17.9357	4165.15	17.9226	71.9415	17.9357	-614.901
							17.9488	4153.15	17.9357	71.9355	17.9488	-626.887
							17.962	4164.15	17.9488	71.9213	17.962	-615.865
							17.9751	4150.15	17.962	71.8992	17.9751	-629.836
							17.9882	4153.15	17.9751	71.8696	17.9882	-626.799
							18.0013	4150.15	17.9882	71.8329	18.0013	-629.756
							18.0145	4168.15	18.0013	71.7897	18.0145	-611.707
							18.0276	4156.15	18.0145	71.7407	18.0276	-623.653
							18.0407	4151.15	18.0276	71.6868	18.0407	-628.595
							18.0539	4163.15	18.0407	71.6288	18.0539	-616.533
							18.067	4143.15	18.0539	71.5676	18.067	-636.47
							18.0801	4153.15	18.067	71.504	18.0801	-626.405
							18.0933	4148.15	18.0801	71.439	18.0933	-631.339
							18.1064	4147.15	18.0933	71.3733	18.1064	-632.273
							18.1195	4147.15	18.1064	71.3076	18.1195	-632.209
							18.1327	4145.15	18.1195	71.2426	18.1327	-634.145
							18.1458	4141.15	18.1327	71.1789	18.1458	-638.083
							18.1589	4156.15	18.1458	71.1169	18.1589	-623.023
							18.172	4161.15	18.1589	71.0569	18.172	-617.965
							18.1852	4137.15	18.172	70.9992	18.1852	-641.91
							18.1983	4151.15	18.1852	70.944	18.1983	-627.857
							18.2114	4167.15	18.1983	70.8914	18.2114	-611.807
							18.2246	4171.15	18.2114	70.8414	18.2246	-607.76
							18.2377	4153.15	18.2246	70.794	18.2377	-625.715
							18.2508	4143.15	18.2377	70.7492	18.2508	-635.673
							18.264	4152.15	18.2508	70.7067	18.264	-626.633
							18.2771	4164.15	18.264	70.6667	18.2771	-614.595
							18.2902	4141.15	18.2771	70.6287	18.2902	-637.559
							18.3033	4154.15	18.2902	70.5929	18.3033	-624.525
							18.3165	4153.15	18.3033	70.5589	18.3165	-625.493
							18.3296	4150.15	18.3165	70.5268	18.3296	-628.462
							18.3427	4139.15	18.3296	70.4962	18.3427	-639.433
							18.3559	4152.15	18.3427	70.467	18.3559	-626.405
							18.369	4162.15	18.3559	70.4393	18.369	-616.379
							18.3821	4152.15	18.369	70.4127	18.3821	-626.353
							18.3953	4148.15	18.3821	70.3872	18.3953	-630.329
							18.4084	4155.15	18.3953	70.3627	18.4084	-623.305
							18.4215	4152.15	18.4084	70.3392	18.4215	-626.282
							18.4347	4170.15	18.4215	70.3164	18.4347	-608.26
							18.4478	4151.15	18.4347	70.2943	18.4478	-627.239
							18.4609	4145.15	18.4478	70.2729	18.4609	-633.218
							18.474	4149.15	18.4609	70.2521	18.474	-629.198
							18.4872	4145.15	18.474	70.2319	18.4872	-633.178
							18.5003	4163.15	18.4872	70.2121	18.5003	-615.159
							18.5134	4142.15	18.5003	70.1928	18.5134	-636.14
							18.5266	4155.15	18.5134	70.1739	18.5266	-623.121
							18.5397	4147.15	18.5266	70.1554	18.5397	-631.103
							18.5528	4153.15	18.5397	70.1372	18.5528	-625.085
							18.566	4137.15	18.5528	70.1194	18.566	-641.068
							18.5791	4143.15	18.566	70.1019	18.5791	-635.051
							18.5922	4161.15	18.5791	70.0847	18.5922	-617.034
							18.6053	4154.15	18.5922	70.0678	18.6053	-624.017
							18.6185	4143.15	18.6053	70.051	18.6185	-635
							18.6316	4156.15	18.6185	70.0345	18.6316	-621.984
							18.6447	4150.15	18.6316	70.0181	18.6447	-627.968
							18.6579	4146.15	18.6447	70.0018	18.6579	-631.951
							18.671	4165.15	18.6579	69.9854	18.671	-612.935
							18.6841	4143.15	18.671	69.969	18.6841	-634.918
							18.6973	4140.15	18.6841	69.9525	18.6973	-637.902
							18.7104	4166.15	18.6973	69.9356	18.7104	-611.884
							18.7235	4161.15	18.7104	69.9183	18.7235	-616.866
							18.7366	4143.15	18.7235	69.9005	18.7366	-634.848
							18.7498	4149.15	18.7366	69.8819	18.7498	-628.828
							18.7629	4160.15	18.7498	69.8624	18.7629	-617.808
							18.776	4155.15	18.7629	69.8419	18.776	-622.786
							18.7892	4152.15	18.776	69.8203	18.7892	-625.763
							18.8023	4144.15	18.7892	69.7974	18.8023	-633.739
							18.8154	4157.15	18.8023	69.7731	18.8154	-620.713
							18.8286	4154.15	18.8154	69.7473	18.8286	-623.686
							18.8417	4155.15	18.8286	69.7201	18.8417	-622.657
							18.8548	4151.15	18.8417	69.6914	18.8548	-626.627
							18.868	4159.15	18.8548	69.6613	18.868	-618.596
							18.8811	4148.15	18.868	69.6299	18.8811	-629.563
							18.8942	4148.15	18.8811	69.5972	18.8942	-629.529
							18.9073	4171.15	18.8942	69.5633	18.9073	-606.494
							18.9205	4141.15	18.9073	69.5285	18.9205	-636.459
							18.9336	4151.15	18.9205	69.4928	18.9336	-626.422
							18.9467	4145.15	18.9336	69.4564	18.9467	-632.385
							18.9599	4146.15	18.9467	69.4194	18.9599	-631.348
							18.973	4152.15	18.9599	69.382	18.973	-625.31
							18.9861	4149.15	18.973	69.3441	18.9861	-628.272
							18.9992	4145.15	18.9861	69.306	18.9992	-632.234
							19.0124	4159.15	18.9992	69.2678	19.0124	-618.195
							19.0255	4157.15	19.0124	69.2293	19.0255	-620.157
							19.0386	4146.15	19.0255	69.1908	19.0386	-631.118
							19.0518	4153.15	19.0386	69.1522	19.0518	-624.08
							19.0649	4154.15	19.0518	69.1136	19.0649	-623.041
							19.078	4157.15	19.0649	69.0749	19.078	-620.002
							19.0912	4151.15	19.078	69.0362	19.0912	-625.963
							19.1043	4142.15	19.0912	68.9975	19.1043	-634.925
							19.1174	4146.15	19.1043	68.9587	19.1174	-630.886
							19.1305	4146.15	19.1174	68.9198	19.1305	-630.847
							19.1437	4131.15	19.1305	68.8808	19.1437	-645.808
							19.1568	4142.15	19.1437	68.8418	19.1568	-634.768
							19.1699	4159.15	19.1568	68.8026	19.1699	-617.729
							19.1831	4148.15	19.1699	68.7633	19.1831	-628.69
							19.1962	4156.15	19.1831	68.7238	19.1962	-620.65
							19.2093	4135.15	19.1962	68.6842	19.2093	-641.61
							19.2225	4152.15	19.2093	68.6444	19.2225	-624.57
							19.2356	4149.15	19.2225	68.6044	19.2356	-627.53
							19.2487	4147.15	19.2356	68.5643	19.2487	-629.49
							19.2619	4151.15	19.2487	68.5239	19.2619	-625.449
							19.275	4152.15	19.2619	68.4833	19.275	-624.408
							19.2881	4151.15	19.275	68.4425	19.2881	-625.367
							19.3012	4149.15	19.2881	68.4014	19.3012	-627.326
							19.3144	4151.15	19.3012	68.3601	19.3144	-625.285
							19.3275	4141.15	19.3144	68.3186	19.3275	-635.243
							19.3406	4158.15	19.3275	68.2768	19.3406	-618.201
							19.3538	4154.15	19.3406	68.2348	19.3538	-622.159
							19.3669	4146.15	19.3538	68.1926	19.3669	-630.116
							19.38	4157.15	19.3669	68.1501	19.38	-619.073
							19.3932	4135.15	19.38	68.1074	19.3932	-641.03
							19.4063	4152.15	19.3932	68.0644	19.4063	-623.987
							19.4194	4147.15	19.4063	68.0213	19.4194	-628.944
							19.4325	4148.15	19.4194	67.9779	19.4325	-627.9
							19.4457	4152.15	19.4325	67.9343	19.4457	-623.856
							19.4588	4138.15	19.4457	67.8904	19.4588	-637.812
							19.4719	4155.15	19.4588	67.8464	19.4719	-620.768
							19.4851	4135.15	19.4719	67.8022	19.4851	-640.724
							19.4982	4149.15	19.4851	67.7578	19.4982	-626.679
							19.5113	4164.15	19.4982	67.7132	19.5113	-611.634
							19.5245	4149.15	19.5113	67.6684	19.5245	-626.589
							19.5376	4146.15	19.5245	67.6236	19.5376	-629.544
							19.5507	4159.15	19.5376	67.5785	19.5507	-616.499
							19.5638	4139.15	19.5507	67.5334	19.5638	-636.454
							19.577	4148.15	19.5638	67.4882	19.577	-627.409
							19.5901	4158.15	19.577	67.4429	19.5901	-617.363
							19.6032	4155.15	19.5901	67.3975	19.6032	-620.318
							19.6164	4141.15	19.6032	67.3521	19.6164	-634.273
							19.6295	4147.15	19.6164	67.3067	19.6295	-628.227
							19.6426	4153.15	19.6295	67.2613	19.6426	-622.182
							19.6558	4149.15	19.6426	67.2159	19.6558	-626.137
							19.6689	4149.15	19.6558	67.1707	19.6689	-626.091
							19.682	4156.15	19.6689	67.1255	19.682	-619.046
							19.6952	4152.15	19.682	67.0805	19.6952	-623.002
							19.7083	4144.15	19.6952	67.0357	19.7083	-630.957
							19.7214	4152.15	19.7083	66.9911	19.7214	-622.913
							19.7345	4152.15	19.7214	66.9468	19.7345	-622.869
							19.7477	4144.15	19.7345	66.9029	19.7477	-630.825
							19.7608	4151.15	19.7477	66.8594	19.7608	-623.782
							19.7739	4144.15	19.7608	66.8163	19.7739	-630.74
							19.7871	4166.15	19.7739	66.7738	19.7871	-608.698
							19.8002	4137.15	19.7871	66.7319	19.8002	-637.657
							19.8133	4160.15	19.8002	66.6908	19.8133	-614.616
							19.8265	4151.15	19.8133	66.6505	19.8265	-623.577
							19.8396	4151.15	19.8265	66.6111	19.8396	-623.539
							19.8527	4160.15	19.8396	66.5728	19.8527	-614.502
							19.8658	4160.15	19.8527	66.5356	19.8658	-614.466
							19.879	4164.15	19.8658	66.4998	19.879	-610.431
							19.8921	4140.15	19.879	66.4655	19.8921	-634.399
							19.9052	4150.15	19.8921	66.4329	19.9052	-624.368
							19.9184	4143.15	19.9052	66.4022	19.9184	-631.339
							19.9315	4162.15	19.9184	66.3735	19.9315	-612.313
							19.9446	4160.15	19.9315	66.3472	19.9446	-614.289
							19.9578	4155.15	19.9446	66.3235	19.9578	-619.269
							19.9709	4152.15	19.9578	66.3026	19.9709	-622.251
							19.984	4146.15	19.9709	66.2849	19.984	-628.237
							19.9972	4152.15	19.984	66.2707	19.9972	-622.226
							20.0103	4141.15	19.9972	66.2603	20.0103	-633.22
							20.0234	4159.15	20.0103	66.2541	20.0234	-615.218
							20.0365	4161.15	20.0234	66.2524	20.0365	-613.221
							20.0497	4160.15	20.0365	66.2555	20.0497	-614.23
							20.0628	4141.15	20.0497	66.2639	20.0628	-633.244
							20.0759	4141.15	20.0628	66.2779	20.0759	-633.264
							20.0891	4154.15	20.0759	66.2978	20.0891	-620.29
							20.1022	4158.15	20.0891	66.3237	20.1022	-616.322
							20.1153	4134.15	20.1022	66.3558	20.1153	-640.36
							20.1285	4148.15	20.1153	66.3941	20.1285	-626.404
							20.1416	4155.15	20.1285	66.4385	20.1416	-619.454
							20.1547	4153.15	20.1416	66.4886	20.1547	-621.51
							20.1678	4161.15	20.1547	66.5439	20.1678	-613.569
							20.181	4143.15	20.1678	66.6034	20.181	-631.632
							20.1941	4148.15	20.181	66.6661	20.1941	-626.696
							20.2072	4160.15	20.1941	66.7305	20.2072	-614.761
							20.2204	4142.15	20.2072	66.7948	20.2204	-632.823
							20.2335	4141.15	20.2204	66.857	20.2335	-633.88
							20.2466	4150.15	20.2335	66.9145	20.2466	-624.931
							20.2598	4147.15	20.2466	66.9651	20.2598	-627.972
							20.2729	4139.15	20.2598	67.0059	20.2729	-636
							20.286	4151.15	20.2729	67.0345	20.286	-624.015
							20.2992	4149.15	20.286	67.0486	20.2992	-626.012
							20.3123	4143.15	20.2992	67.0461	20.3123	-631.991
							20.3254	4160.15	20.3123	67.0254	20.3254	-614.952
							20.3385	4157.15	20.3254	66.9856	20.3385	-617.892
							20.3517	4149.15	20.3385	66.9263	20.3517	-625.814
							20.3648	4142.15	20.3517	66.8479	20.3648	-632.717
							20.3779	4153.15	20.3648	66.7514	20.3779	-621.604
							20.3911	4159.15	20.3779	66.6381	20.3911	-615.476
							20.4042	4128.15	20.3911	66.5104	20.4042	-646.336
							20.4173	4134.15	20.4042	66.3703	20.4173	-640.186
							20.4305	4141.15	20.4173	66.2205	20.4305	-633.03
							20.4436	4159.15	20.4305	66.0636	20.4436	-614.868
							20.4567	4153.15	20.4436	65.9022	20.4567	-620.704
							20.4698	4159.15	20.4567	65.7385	20.4698	-614.541
							20.483	4145.15	20.4698	65.5748	20.483	-628.379
							20.4961	4146.15	20.483	65.413	20.4961	-627.22
							20.5092	4136.15	20.4961	65.2545	20.5092	-637.066
							20.5224	4149.15	20.5092	65.1005	20.5224	-623.918
							20.5355	4151.15	20.5224	64.9521	20.5355	-621.776
							20.5486	4148.15	20.5355	64.81	20.5486	-624.64
							20.5617	4151.15	20.5486	64.6744	20.5617	-621.512
							20.5749	4144.15	20.5617	64.5457	20.5749	-628.39
							20.588	4132.15	20.5749	64.4241	20.588	-640.275
							20.6011	4138.15	20.588	64.3093	20.6011	-634.167
							20.6143	4141.15	20.6011	64.2014	20.6143	-631.066
							20.6274	4140.15	20.6143	64.1	20.6274	-631.971
							20.6405	4167.15	20.6274	64.0051	20.6405	-604.882
							20.6537	4143.15	20.6405	63.9164	20.6537	-628.799
							20.6668	4156.15	20.6537	63.8335	20.6668	-615.722
							20.6799	4165.15	20.6668	63.7563	20.6799	-606.65
							20.6931	4151.15	20.6799	63.6845	20.6931	-620.584
							20.7062	4143.15	20.6931	63.6179	20.7062	-628.522
							20.7193	4144.15	20.7062	63.5564	20.7193	-627.466
							20.7325	4151.15	20.7193	63.4999	20.7325	-620.414
							20.7456	4129.15	20.7325	63.4481	20.7456	-642.367
							20.7587	4146.15	20.7456	63.4012	20.7587	-625.325
							20.7718	4141.15	20.7587	63.359	20.7718	-630.287
							20.785	4143.15	20.7718	63.3216	20.785	-628.255
							20.7981	4140.15	20.785	63.289	20.7981	-631.227
							20.8112	4140.15	20.7981	63.2614	20.8112	-631.205
							20.8244	4138.15	20.8112	63.2389	20.8244	-633.188
							20.8375	4137.15	20.8244	63.2218	20.8375	-634.176
							20.8506	4145.15	20.8375	63.2102	20.8506	-626.17
							20.8637	4143.15	20.8506	63.2045	20.8637	-628.171
							20.8769	4136.15	20.8637	63.2052	20.8769	-635.178
							20.89	4142.15	20.8769	63.2125	20.89	-629.193
							20.9031	4148.15	20.89	63.227	20.9031	-623.215
							20.9163	4137.15	20.9031	63.2492	20.9163	-634.245
							20.9294	4152.15	20.9163	63.2796	20.9294	-619.285
							20.9425	4150.15	20.9294	63.3189	20.9425	-621.334
							20.9557	4145.15	20.9425	63.3677	20.9557	-626.393
							20.9688	4148.15	20.9557	63.4267	20.9688	-623.462
							20.9819	4150.15	20.9688	63.4965	20.9819	-621.544
							20.995	4130.15	20.9819	63.578	20.995	-641.637
							21.0082	4141.15	20.995	63.6716	21.0082	-630.744
							21.0213	4143.15	21.0082	63.7779	21.0213	-628.863
							21.0344	4159.15	21.0213	63.8974	21.0344	-612.996
							21.0476	4143.15	21.0344	64.0303	21.0476	-629.143
							21.0607	4136.15	21.0476	64.1766	21.0607	-636.302
							21.0738	4160.15	21.0607	64.3361	21.0738	-612.474
							21.087	4157.15	21.0738	64.5081	21.087	-615.658
							21.1001	4151.15	21.087	64.6916	21.1001	-621.851
							21.1132	4138.15	21.1001	64.8849	21.1132	-635.052
							21.1264	4148.15	21.1132	65.0861	21.1264	-625.258
							21.1395	4153.15	21.1264	65.2922	21.1395	-620.466
							21.1526	4156.15	21.1395	65.5003	21.1526	-617.672
							21.1657	4151.15	21.1526	65.7064	21.1657	-622.872
							21.1789	4130.15	21.1657	65.9065	21.1789	-644.062
							21.192	4143.15	21.1789	66.0959	21.192	-631.236
							21.2051	4154.15	21.192	66.2702	21.2051	-620.391
							21.2183	4151.15	21.2051	66.4247	21.2183	-623.521
							21.2314	4147.15	21.2183	66.5554	21.2314	-627.624
							21.2445	4158.15	21.2314	66.6584	21.2445	-616.697
							21.2577	4145.15	21.2445	66.731	21.2577	-629.737
							21.2708	4138.15	21.2577	66.7713	21.2708	-636.744
							21.2839	4153.15	21.2708	66.7784	21.2839	-621.719
							21.297	4153.15	21.2839	66.7528	21.297	-621.662
							21.3102	4144.15	21.297	66.6961	21.3102	-630.577
							21.3233	4151.15	21.3102	66.611	21.3233	-623.467
							21.3364	4144.15	21.3233	66.5012	21.3364	-630.337
							21.3496	4145.15	21.3364	66.3712	21.3496	-629.192
							21.3627	4158.15	21.3496	66.2258	21.3627	-616.036
							21.3758	4151.15	21.3627	66.0703	21.3758	-622.876
							21.389	4146.15	21.3758	65.91	21.389	-627.716
							21.4021	4150.15	21.389	65.7498	21.4021	-623.56
							21.4152	4141.15	21.4021	65.5943	21.4152	-632.413
							21.4283	4147.15	21.4152	65.4475	21.4283	-626.279
							21.4415	4139.15	21.4283	65.3126	21.4415	-634.158
							21.4546	4143.15	21.4415	65.192	21.4546	-630.053
							21.4677	4141.15	21.4546	65.0874	21.4677	-631.965
							21.4809	4148.15	21.4677	64.9994	21.4809	-624.894
							21.494	4138.15	21.4809	64.9278	21.494	-634.838
							21.5071	4151.15	21.494	64.8717	21.5071	-621.795
							21.5203	4149.15	21.5071	64.8294	21.5203	-623.764
							21.5334	4148.15	21.5203	64.7984	21.5334	-624.742
							21.5465	4152.15	21.5334	64.7758	21.5465	-620.724
							21.5597	4145.15	21.5465	64.7581	21.5597	-627.708
							21.5728	4142.15	21.5597	64.7417	21.5728	-630.689
							21.5859	4161.15	21.5728	64.7229	21.5859	-611.664
							21.599	4141.15	21.5859	64.6981	21.599	-631.63
							21.6122	4146.15	21.599	64.6643	21.6122	-626.585
							21.6253	4156.15	21.6122	64.6188	21.6253	-616.526
							21.6384	4151.15	21.6253	64.5597	21.6384	-621.452
							21.6516	4148.15	21.6384	64.486	21.6516	-624.363
							21.6647	4163.15	21.6516	64.3975	21.6647	-609.261
							21.6778	4146.15	21.6647	64.2948	21.6778	-626.145
							21.691	4148.15	21.6778	64.1795	21.691	-624.019
							21.7041	4133.15	21.691	64.0533	21.7041	-638.885
							21.7172	4137.15	21.7041	63.9189	21.7172	-634.745
							21.7304	4140.15	21.7172	63.779	21.7304	-631.602
							21.7435	4145.15	21.7304	63.6365	21.7435	-626.46
							21.7566	4137.15	21.7435	63.4942	21.7566	-634.321
							21.7697	4136.15	21.7566	63.3547	21.7697	-635.186
							21.7829	4144.15	21.7697	63.2206	21.7829	-627.06
							21.796	4137.15	21.7829	63.0938	21.796	-633.942
							21.8091	4153.15	21.796	62.9762	21.8091	-617.835
							21.8223	4145.15	21.8091	62.8692	21.8223	-625.74
							21.8354	4138.15	21.8223	62.7739	21.8354	-632.657
							21.8485	4142.15	21.8354	62.6913	21.8485	-628.588
							21.8617	4146.15	21.8485	62.622	21.8617	-624.532
							21.8748	4142.15	21.8617	62.5665	21.8748	-628.491
							21.8879	4152.15	21.8748	62.5253	21.8879	-618.464
							21.901	4137.15	21.8879	62.4985	21.901	-633.452
							21.9142	4139.15	21.901	62.4866	21.9142	-631.456
							21.9273	4148.15	21.9142	62.4898	21.9273	-622.474
							21.9404	4156.15	21.9273	62.5085	21.9404	-614.509
							21.9536	4145.15	21.9404	62.5431	21.9536	-625.56
							21.9667	4145.15	21.9536	62.594	21.9667	-625.628
							21.9798	4140.15	21.9667	62.6619	21.9798	-630.713
							21.993	4143.15	21.9798	62.7474	21.993	-627.817
							22.0061	4160.15	21.993	62.8512	22.0061	-610.94
							22.0192	4145.15	22.0061	62.9741	22.0192	-626.083
							22.0323	4153.15	22.0192	63.117	22.0323	-618.246
							22.0455	4147.15	22.0323	63.2806	22.0455	-624.432
							22.0586	4155.15	22.0455	63.4658	22.0586	-616.639
							22.0717	4149.15	22.0586	63.6731	22.0717	-622.869
							22.0849	4137.15	22.0717	63.9032	22.0849	-635.122
							22.098	4132.15	22.0849	64.1561	22.098	-640.397
							22.1111	4145.15	22.098	64.4315	22.1111	-627.695
							22.1243	4140.15	22.1111	64.7287	22.1243	-633.012
							22.1374	4130.15	22.1243	65.0461	22.1374	-643.347
							22.1505	4141.15	22.1374	65.3815	22.1505	-632.697
							22.1637	4138.15	22.1505	65.7315	22.1637	-636.058
							22.1768	4131.15	22.1637	66.0919	22.1768	-643.423
							22.1899	4151.15	22.1768	66.4574	22.1899	-623.788
							22.203	4160.15	22.1899	66.8217	22.203	-615.144
							22.2162	4153.15	22.203	67.1776	22.2162	-622.484
							22.2293	4158.15	22.2162	67.5176	22.2293	-617.8
							22.2424	4151.15	22.2293	67.8336	22.2424	-625.084
							22.2556	4173.15	22.2424	68.1179	22.2556	-603.329
							22.2687	4162.15	22.2556	68.3633	22.2687	-614.53
							22.2818	4147.15	22.2687	68.5637	22.2818	-629.681
							22.295	4157.15	22.2818	68.7147	22.295	-619.779
							22.3081	4147.15	22.295	68.8132	22.3081	-629.824
							22.3212	4152.15	22.3081	68.8586	22.3212	-624.818
							22.3343	4156.15	22.3212	68.8517	22.3343	-620.761
							22.3475	4150.15	22.3343	68.7953	22.3475	-626.66
							22.3606	4148.15	22.3475	68.6937	22.3606	-628.518
							22.3737	4133.15	22.3606	68.5521	22.3737	-643.342
							22.3869	4153.15	22.3737	68.3765	22.3869	-623.139
							22.4	4157.15	22.3869	68.1731	22.4	-618.914
							22.4131	4148.15	22.4	67.9482	22.4131	-627.673
							22.4262	4143.15	22.4131	67.7074	22.4262	-632.422
							22.4394	4149.15	22.4262	67.4563	22.4394	-626.165
							22.4525	4163.15	22.4394	67.1994	22.4525	-611.907
							22.4656	4145.15	22.4525	66.9411	22.4656	-629.651
							22.4788	4148.15	22.4656	66.6849	22.4788	-626.4
							22.4919	4133.15	22.4788	66.4341	22.4919	-641.157
							22.505	4148.15	22.4919	66.1915	22.505	-625.926
							22.5182	4164.15	22.505	65.9596	22.5182	-609.707
							22.5313	4154.15	22.5182	65.741	22.5313	-619.503
							22.5444	4150.15	22.5313	65.5376	22.5444	-623.317
							22.5576	4147.15	22.5444	65.3515	22.5576	-626.15
							22.5707	4139.15	22.5576	65.1845	22.5707	-634.004
							22.5838	4142.15	22.5707	65.0383	22.5838	-630.88
							22.5969	4138.15	22.5838	64.9142	22.5969	-634.78
							22.6101	4168.15	22.5969	64.8137	22.6101	-604.704
							22.6232	4134.15	22.6101	64.7377	22.6232	-638.653
							22.6363	4146.15	22.6232	64.6871	22.6363	-626.628
							22.6495	4145.15	22.6363	64.6625	22.6495	-627.631
							22.6626	4157.15	22.6495	64.6646	22.6626	-615.659
							22.6757	4144.15	22.6626	64.6935	22.6757	-628.715
							22.6889	4143.15	22.6757	64.7492	22.6889	-629.797
							22.702	4149.15	22.6889	64.8314	22.702	-623.905
							22.7151	4133.15	22.702	64.9396	22.7151	-640.039
							22.7282	4149.15	22.7151	65.0727	22.7282	-624.195
							22.7414	4146.15	22.7282	65.2291	22.7414	-627.373
							22.7545	4137.15	22.7414	65.4068	22.7545	-636.569
							22.7676	4156.15	22.7545	65.6027	22.7676	-617.779
							22.7808	4155.15	22.7676	65.8134	22.7808	-619
							22.7939	4158.15	22.7808	66.0341	22.7939	-616.226
							22.807	4152.15	22.7939	66.2598	22.807	-622.45
							22.8202	4151.15	22.807	66.4841	22.8202	-623.666
							22.8333	4144.15	22.8202	66.7005	22.8333	-630.868
							22.8464	4141.15	22.8333	66.9018	22.8464	-634.047
							22.8595	4140.15	22.8464	67.0811	22.8595	-635.197
							22.8727	4146.15	22.8595	67.2315	22.8727	-629.313
							22.8858	4156.15	22.8727	67.3471	22.8858	-619.389
							22.8989	4149.15	22.8858	67.4232	22.8989	-626.422
							22.9121	4146.15	22.8989	67.4565	22.9121	-629.411
							22.9252	4145.15	22.9121	67.4453	22.9252	-630.356
							22.9383	4153.15	22.9252	67.3899	22.9383	-622.258
							22.9515	4147.15	22.9383	67.2923	22.9515	-628.122
							22.9646	4154.15	22.9515	67.156	22.9646	-620.952
							22.9777	4156.15	22.9646	66.9859	22.9777	-618.754
							22.9909	4135.15	22.9777	66.7878	22.9909	-639.534
							23.004	4155.15	22.9909	66.568	23.004	-619.299
							23.0171	4149.15	23.004	66.3328	23.0171	-625.055
							23.0302	4143.15	23.0171	66.0887	23.0302	-630.807
							23.0434	4145.15	23.0302	65.8415	23.0434	-628.562
							23.0565	4140.15	23.0434	65.5961	23.0565	-633.323
							23.0696	4166.15	23.0565	65.3572	23.0696	-607.094
							23.0828	4139.15	23.0696	65.1281	23.0828	-633.878
							23.0959	4153.15	23.0828	64.9116	23.0959	-619.676
							23.109	4155.15	23.0959	64.7098	23.109	-617.49
							23.1222	4135.15	23.109	64.524	23.1222	-637.321
							23.1353	4141.15	23.1222	64.3548	23.1353	-631.169
							23.1484	4152.15	23.1353	64.2028	23.1484	-620.034
							23.1615	4143.15	23.1484	64.0678	23.1615	-628.916
							23.1747	4145.15	23.1615	63.9496	23.1747	-626.814
							23.1878	4141.15	23.1747	63.8478	23.1878	-630.728
							23.2009	4152.15	23.1878	63.7619	23.2009	-619.657
							23.2141	4149.15	23.2009	63.6912	23.2141	-622.601
							23.2272	4142.15	23.2141	63.6353	23.2272	-629.559
							23.2403	4145.15	23.2272	63.5935	23.2403	-626.531
							23.2535	4140.15	23.2403	63.5654	23.2535	-631.516
							23.2666	4153.15	23.2535	63.5504	23.2666	-618.514
							23.2797	4159.15	23.2666	63.5481	23.2797	-612.524
							23.2929	4165.15	23.2797	63.5581	23.2929	-606.546
							23.306	4148.15	23.2929	63.5798	23.306	-623.579
							23.3191	4144.15	23.306	63.6129	23.3191	-627.623
							23.3322	4144.15	23.3191	63.6567	23.3322	-627.676
							23.3454	4141.15	23.3322	63.7105	23.3454	-630.739
							23.3585	4136.15	23.3454	63.7734	23.3585	-635.81
							23.3716	4140.15	23.3585	63.8444	23.3716	-631.888
							23.3848	4164.15	23.3716	63.9222	23.3848	-607.971
							23.3979	4151.15	23.3848	64.0049	23.3979	-621.057
							23.411	4149.15	23.3979	64.0908	23.411	-623.144
							23.4242	4134.15	23.411	64.1777	23.4242	-638.229
							23.4373	4151.15	23.4242	64.2631	23.4373	-621.31
							23.4504	4157.15	23.4373	64.3445	23.4504	-615.385
							23.4636	4154.15	23.4504	64.4195	23.4636	-618.452
							23.4767	4144.15	23.4636	64.4856	23.4767	-628.507
							23.4898	4136.15	23.4767	64.541	23.4898	-636.55
							23.5029	4147.15	23.4898	64.584	23.5029	-625.58
							23.5161	4150.15	23.5029	64.6137	23.5161	-622.596
							23.5292	4137.15	23.5161	64.6298	23.5292	-635.599
							23.5423	4155.15	23.5292	64.6328	23.5423	-617.59
							23.5555	4135.15	23.5423	64.6239	23.5555	-637.571
							23.5686	4142.15	23.5555	64.6048	23.5686	-630.544
							23.5817	4138.15	23.5686	64.5777	23.5817	-634.511
							23.5949	4148.15	23.5817	64.5454	23.5949	-624.476
							23.608	4146.15	23.5949	64.5105	23.608	-626.442
							23.6211	4145.15	23.608	64.4759	23.6211	-627.41
							23.6342	4157.15	23.6211	64.4444	23.6342	-615.384
							23.6474	4136.15	23.6342	64.4184	23.6474	-636.366
							23.6605	4139.15	23.6474	64.4001	23.6605	-633.357
							23.6736	4160.15	23.6605	64.3911	23.6736	-612.359
							23.6868	4161.15	23.6736	64.3928	23.6868	-611.372
							23.6999	4153.15	23.6868	64.4059	23.6999	-619.397
							23.713	4139.15	23.6999	64.4307	23.713	-633.433
							23.7262	4140.15	23.713	64.467	23.7262	-632.48
							23.7393	4139.15	23.7262	64.514	23.7393	-633.536
							23.7524	4153.15	23.7393	64.5705	23.7524	-619.601
							23.7655	4142.15	23.7524	64.6351	23.7655	-630.672
							23.7787	4153.15	23.7655	64.7058	23.7787	-619.746
							23.7918	4139.15	23.7787	64.7805	23.7918	-633.823
							23.8049	4126.15	23.7918	64.857	23.8049	-646.899
							23.8181	4152.15	23.8049	64.9331	23.8181	-620.973
							23.8312	4144.15	23.8181	65.0066	23.8312	-629.042
							23.8443	4158.15	23.8312	65.0757	23.8443	-615.105
							23.8575	4142.15	23.8443	65.1386	23.8575	-631.16
							23.8706	4156.15	23.8575	65.1939	23.8706	-617.206
							23.8837	4143.15	23.8706	65.2404	23.8837	-630.243
							23.8968	4155.15	23.8837	65.277	23.8968	-618.269
							23.91	4165.15	23.8968	65.3031	23.91	-608.284
							23.9231	4148.15	23.91	65.3182	23.9231	-625.288
							23.9362	4161.15	23.9231	65.3219	23.9362	-612.28
							23.9494	4144.15	23.9362	65.3143	23.9494	-629.261
							23.9625	4150.15	23.9494	65.2954	23.9625	-623.232
							23.9756	4136.15	23.9625	65.2661	23.9756	-637.193
							23.9888	4145.15	23.9756	65.2274	23.9888	-628.147
							24.0019	4142.15	23.9888	65.1809	24.0019	-631.094
							24.015	4153.15	24.0019	65.1286	24.015	-620.039
							24.0282	4151.15	24.015	65.0731	24.0282	-621.983
							24.0413	4145.15	24.0282	65.0176	24.0413	-627.931
							24.0544	4146.15	24.0413	64.9652	24.0544	-626.886
							24.0675	4146.15	24.0544	64.9198	24.0675	-626.851
							24.0807	4143.15	24.0675	64.8849	24.0807	-629.83
							24.0938	4130.15	24.0807	64.8643	24.0938	-642.827
							24.1069	4138.15	24.0938	64.8616	24.1069	-634.846
							24.1201	4150.15	24.1069	64.8802	24.1201	-622.889
							24.1332	4147.15	24.1201	64.923	24.1332	-625.959
							24.1463	4137.15	24.1332	64.9928	24.1463	-636.057
							24.1594	4152.15	24.1463	65.0914	24.1594	-621.186
							24.1726	4142.15	24.1594	65.2205	24.1726	-631.347
							24.1857	4163.15	24.1726	65.3807	24.1857	-610.538
							24.1988	4149.15	24.1857	65.5717	24.1988	-624.758
							24.212	4147.15	24.1988	65.7925	24.212	-627.007
							24.2251	4152.15	24.212	66.0407	24.2251	-622.278
							24.2382	4145.15	24.2251	66.3125	24.2382	-629.569
							24.2514	4140.15	24.2382	66.6031	24.2514	-634.872
							24.2645	4163.15	24.2514	66.9058	24.2645	-612.179
							24.2776	4160.15	24.2645	67.2129	24.2776	-615.481
							24.2907	4151.15	24.2776	67.5153	24.2907	-624.769
							24.3039	4153.15	24.2907	67.8033	24.3039	-623.033
							24.317	4154.15	24.3039	68.0669	24.317	-622.262
							24.3301	4132.15	24.317	68.2964	24.3301	-644.449
							24.3433	4154.15	24.3301	68.4832	24.3433	-622.586
							24.3564	4162.15	24.3433	68.6202	24.3564	-614.669
							24.3695	4143.15	24.3564	68.7028	24.3695	-633.695
							24.3827	4148.15	24.3695	68.729	24.3827	-628.665
							24.3958	4144.15	24.3827	68.6996	24.3958	-632.584
							24.4089	4153.15	24.3958	68.6183	24.4089	-623.457
							24.4221	4147.15	24.4089	68.491	24.4221	-629.292
							24.4352	4153.15	24.4221	68.326	24.4352	-623.098
							24.4483	4153.15	24.4352	68.1325	24.4483	-622.886
							24.4614	4170.15	24.4483	67.9205	24.4614	-605.666
							24.4746	4134.15	24.4614	67.6999	24.4746	-641.446
							24.4877	4149.15	24.4746	67.4797	24.4877	-626.234
							24.5008	4144.15	24.4877	67.2678	24.5008	-631.036
							24.514	4139.15	24.5008	67.0702	24.514	-635.857
							24.5271	4156.15	24.514	66.8906	24.5271	-618.697
							24.5402	4148.15	24.5271	66.7309	24.5402	-626.557
							24.5534	4157.15	24.5402	66.5907	24.5534	-617.433
							24.5665	4151.15	24.5534	66.4676	24.5665	-623.324
							24.5796	4133.15	24.5665	66.3576	24.5796	-641.222
							24.5927	4144.15	24.5796	66.2558	24.5927	-630.122
							24.6059	4152.15	24.5927	66.1564	24.6059	-622.02
							24.619	4151.15	24.6059	66.0539	24.619	-622.909
							24.6321	4148.15	24.619	65.9432	24.6321	-625.786
							24.6453	4149.15	24.6321	65.8206	24.6453	-624.65
							24.6584	4152.15	24.6453	65.6837	24.6584	-621.498
							24.6715	4142.15	24.6584	65.5322	24.6715	-631.333
							24.6847	4158.15	24.6715	65.3672	24.6847	-615.158
							24.6978	4135.15	24.6847	65.1922	24.6978	-637.978
							24.7109	4157.15	24.6978	65.0119	24.7109	-615.798
							24.724	4150.15	24.7109	64.8323	24.724	-622.626
							24.7372	4146.15	24.724	64.6603	24.7372	-626.469
							24.7503	4132.15	24.7372	64.5033	24.7503	-640.335
							24.7634	4148.15	24.7503	64.3689	24.7634	-624.23
							24.7766	4136.15	24.7634	64.2642	24.7766	-636.162
							24.7897	4151.15	24.7766	64.1959	24.7897	-621.136
							24.8028	4141.15	24.7897	64.17	24.8028	-631.157
							24.816	4155.15	24.8028	64.1915	24.816	-617.23
							24.8291	4148.15	24.816	64.2641	24.8291	-624.356
							24.8422	4156.15	24.8291	64.3903	24.8422	-616.537
							24.8554	4149.15	24.8422	64.5713	24.8554	-623.772
							24.8685	4140.15	24.8554	64.8065	24.8685	-633.059
							24.8816	4154.15	24.8685	65.0936	24.8816	-619.394
							24.8947	4144.15	24.8816	65.4282	24.8947	-629.77
							24.9079	4142.15	24.8947	65.8039	24.9079	-632.178
							24.921	4159.15	24.9079	66.2122	24.921	-615.609
							24.9341	4143.15	24.921	66.6427	24.9341	-632.049
							24.9473	4146.15	24.9341	67.0829	24.9473	-629.486
							24.9604	4155.15	24.9473	67.5197	24.9604	-620.905
							24.9735	4148.15	24.9604	67.939	24.9735	-628.294
							24.9867	4155.15	24.9735	68.3277	24.9867	-621.64
							24.9998	4155.15	24.9867	68.6736	24.9998	-621.933
							25.0129	4144.15	24.9998	68.9673	25.0129	-633.168
							25.0261	4157.15	25.0129	69.2023	25.0261	-620.341
							25.0392	4153.15	25.0261	69.3756	25.0392	-624.454
							25.0523	4152.15	25.0392	69.4878	25.0523	-625.509
							25.0654	4145.15	25.0523	69.5431	25.0654	-632.514
							25.0786	4135.15	25.0654	69.5479	25.0786	-642.477
							25.0917	4157.15	25.0786	69.5107	25.0917	-620.406
							25.1048	4144.15	25.0917	69.4403	25.1048	-633.311
							25.118	4154.15	25.1048	69.3451	25.118	-623.198
							25.1311	4152.15	25.118	69.2322	25.1311	-625.072
							25.1442	4154.15	25.1311	69.1061	25.1442	-622.935
							25.1574	4156.15	25.1442	68.9691	25.1574	-620.786
							25.1705	4149.15	25.1574	68.8204	25.1705	-627.623
							25.1836	4136.15	25.1705	68.6573	25.1836	-640.441
							25.1967	4153.15	25.1836	68.4756	25.1967	-623.236
							25.2099	4151.15	25.1967	68.2704	25.2099	-625.004
							25.223	4152.15	25.2099	68.0377	25.223	-623.741
							25.2361	4149.15	25.223	67.7747	25.2361	-626.447
							25.2493	4152.15	25.2361	67.4812	25.2493	-623.126
							25.2624	4154.15	25.2493	67.1597	25.2624	-620.782
							25.2755	4151.15	25.2624	66.8159	25.2755	-623.424
							25.2887	4153.15	25.2755	66.4581	25.2887	-621.063
							25.3018	4141.15	25.2887	66.097	25.3018	-632.711
							25.3149	4145.15	25.3018	65.7453	25.3149	-628.382
							25.3281	4135.15	25.3149	65.4165	25.3281	-638.09
							25.3412	4140.15	25.3281	65.1243	25.3412	-632.848
							25.3543	4146.15	25.3412	64.8819	25.3543	-626.667
							25.3674	4160.15	25.3543	64.7015	25.3674	-612.559
							25.3806	4150.15	25.3674	64.5934	25.3806	-622.532
							25.3937	4150.15	25.3806	64.5659	25.3937	-622.591
							25.4068	4139.15	25.3937	64.6248	25.4068	-633.739
							25.42	4151.15	25.4068	64.7733	25.42	-621.977
							25.4331	4137.15	25.42	65.0116	25.4331	-636.303
							25.4462	4157.15	25.4331	65.3368	25.4462	-616.709
							25.4594	4154.15	25.4462	65.7431	25.4594	-620.187
							25.4725	4157.15	25.4594	66.221	25.4725	-617.723
							25.4856	4135.15	25.4725	66.7575	25.4856	-640.302
							25.4987	4161.15	25.4856	67.3363	25.4987	-614.903
							25.5119	4142.15	25.4987	67.9374	25.5119	-634.504
							25.525	4151.15	25.5119	68.5382	25.525	-626.08
							25.5381	4148.15	25.525	69.1137	25.5381	-629.604
							25.5513	4151.15	25.5381	69.6378	25.5513	-627.051
							25.5644	4157.15	25.5513	70.0853	25.5644	-621.399
							25.5775	4154.15	25.5644	70.4327	25.5775	-624.627
							25.5907	4143.15	25.5775	70.6609	25.5907	-635.722
							25.6038	4153.15	25.5907	70.7564	25.6038	-625.678
							25.6169	4144.15	25.6038	70.7125	25.6169	-634.496
							25.63	4146.15	25.6169	70.5298	25.63	-632.182
							25.6432	4151.15	25.63	70.2165	25.6432	-626.754
							25.6563	4146.15	25.6432	69.7877	25.6563	-631.23
							25.6694	4165.15	25.6563	69.2642	25.6694	-611.637
							25.6826	4162.15	25.6694	68.6709	25.6826	-614.001
							25.6957	4155.15	25.6826	68.0352	25.6957	-620.351
							25.7088	4160.15	25.6957	67.3855	25.7088	-614.715
							25.7219	4148.15	25.7088	66.7492	25.7219	-626.117
							25.7351	4155.15	25.7219	66.1512	25.7351	-618.579
							25.7482	4141.15	25.7351	65.6132	25.7482	-632.118
							25.7614	4141.15	25.7482	65.1524	25.7614	-631.747
							25.7745	4134.15	25.7614	64.781	25.7745	-638.472
							25.7876	4139.15	25.7745	64.5058	25.7876	-633.294
							25.8007	4148.15	25.7876	64.3282	25.8007	-624.21
							25.8139	4133.15	25.8007	64.2444	25.8139	-639.211
							25.827	4145.15	25.8139	64.2455	25.827	-627.284
							25.8401	4149.15	25.827	64.3184	25.8401	-623.412
							25.8533	4150.15	25.8401	64.4464	25.8533	-622.577
							25.8664	4139.15	25.8533	64.6107	25.8664	-633.758
							25.8795	4165.15	25.8664	64.7918	25.8795	-607.937
							25.8926	4146.15	25.8795	64.9708	25.8926	-627.097
							25.9058	4149.15	25.8926	65.1309	25.9058	-624.225
							25.9189	4158.15	25.9058	65.259	25.9189	-615.312
							25.932	4141.15	25.9189	65.3465	25.932	-632.355
							25.9452	4138.15	25.932	65.3893	25.9452	-635.354
							25.9583	4152.15	25.9452	65.3881	25.9583	-621.313
							25.9714	4145.15	25.9583	65.3473	25.9714	-628.24
							25.9846	4152.15	25.9714	65.2743	25.9846	-621.143
							25.9977	4141.15	25.9846	65.1775	25.9977	-632.031
							26.0108	4147.15	25.9977	65.0654	26.0108	-625.911
							26.0239	4149.15	26.0108	64.9452	26.0239	-623.788
							26.0371	4145.15	26.0239	64.8217	26.0371	-627.663
							26.0502	4151.15	26.0371	64.6971	26.0502	-621.537
							26.0633	4147.15	26.0502	64.5708	26.0633	-625.406
							26.0765	4137.15	26.0633	64.4403	26.0765	-635.268
							26.0896	4142.15	26.0765	64.3018	26.0896	-630.118
							26.1027	4146.15	26.0896	64.1517	26.1027	-625.954
							26.1159	4147.15	26.1027	63.9877	26.1159	-624.775
							26.129	4146.15	26.1159	63.8094	26.129	-625.585
							26.1421	4146.15	26.129	63.6189	26.1421	-625.387
							26.1552	4147.15	26.1421	63.4207	26.1552	-624.187
							26.1684	4134.15	26.1552	63.2214	26.1684	-636.994
							26.1815	4159.15	26.1684	63.0284	26.1815	-611.815
							26.1946	4141.15	26.1815	62.849	26.1946	-629.655
							26.2078	4139.15	26.1946	62.6892	26.2078	-631.518
							26.2209	4150.15	26.2078	62.5524	26.2209	-620.405
							26.234	4144.15	26.2209	62.4387	26.234	-626.311
							26.2472	4148.15	26.234	62.3447	26.2472	-622.229
							26.2603	4132.15	26.2472	62.2635	26.2603	-638.152
							26.2734	4143.15	26.2603	62.1858	26.2734	-627.067
							26.2866	4152.15	26.2734	62.101	26.2866	-617.965
							26.2997	4134.15	26.2866	61.9987	26.2997	-635.837
							26.3128	4149.15	26.2997	61.8707	26.3128	-620.678
							26.3259	4148.15	26.3128	61.7119	26.3259	-621.488
							26.3391	4144.15	26.3259	61.5217	26.3391	-625.27
							26.3522	4139.15	26.3391	61.3043	26.3522	-630.034
							26.3653	4146.15	26.3522	61.0684	26.3653	-622.792
							26.3785	4146.15	26.3653	60.8265	26.3785	-622.56
							26.3916	4132.15	26.3785	60.594	26.3916	-636.353
							26.4047	4135.15	26.3916	60.387	26.4047	-633.187
							26.4179	4153.15	26.4047	60.2213	26.4179	-615.076
							26.431	4140.15	26.4179	60.1101	26.431	-628.028
							26.4441	4138.15	26.431	60.0625	26.4441	-630.048
							26.4572	4142.15	26.4441	60.0824	26.4572	-626.133
							26.4704	4147.15	26.4572	60.1668	26.4704	-621.272
							26.4835	4152.15	26.4704	60.306	26.4835	-616.449
							26.4966	4148.15	26.4835	60.4835	26.4966	-620.643
							26.5098	4134.15	26.4966	60.6768	26.5098	-634.825
							26.5229	4127.15	26.5098	60.859	26.5229	-641.967
							26.536	4138.15	26.5229	61.0013	26.536	-631.041
							26.5492	4157.15	26.536	61.0754	26.5492	-612.022
							26.5623	4151.15	26.5492	61.0561	26.5623	-617.89
							26.5754	4142.15	26.5623	60.9239	26.5754	-626.633
							26.5886	4136.15	26.5754	60.6668	26.5886	-632.247
							26.6017	4137.15	26.5886	60.2812	26.6017	-630.738
							26.6148	4141.15	26.6017	59.7725	26.6148	-626.12
							26.6279	4149.15	26.6148	59.1539	26.6279	-617.412
							26.6411	4127.15	26.6279	58.4459	26.6411	-638.64
							26.6542	4140.15	26.6411	57.6737	26.6542	-624.832
							26.6673	4141.15	26.6542	56.8664	26.6673	-623.02
							26.6805	4143.15	26.6673	56.0541	26.6805	-620.232
							26.6936	4140.15	26.6805	55.2666	26.6936	-622.498
							26.7067	4135.15	26.6936	54.5318	26.7067	-626.841
							26.7199	4139.15	26.7067	53.8747	26.7199	-622.282
							26.733	4139.15	26.7199	53.3158	26.733	-621.838
							26.7461	4129.15	26.733	52.8717	26.7461	-631.52
							26.7593	4134.15	26.7461	52.5537	26.7593	-626.334
							26.7724	4131.15	26.7593	52.3683	26.7724	-629.283
							26.7855	4138.15	26.7724	52.3171	26.7855	-622.362
							26.7986	4118.15	26.7855	52.3961	26.7986	-642.563
							26.8118	4132.15	26.7986	52.5966	26.8118	-628.871
							26.8249	4140.15	26.8118	52.9047	26.8249	-621.267
							26.838	4135.15	26.8249	53.3014	26.838	-626.73
							26.8512	4141.15	26.838	53.7637	26.8512	-621.231
							26.8643	4141.15	26.8512	54.2646	26.8643	-621.741
							26.8774	4134.15	26.8643	54.7753	26.8774	-629.232
							26.8906	4136.15	26.8774	55.2665	26.8906	-627.676
							26.9037	4132.15	26.8906	55.7103	26.9037	-632.048
							26.9168	4135.15	26.9037	56.0825	26.9168	-629.33
							26.9299	4140.15	26.9168	56.3645	26.9299	-624.51
							26.9431	4145.15	26.9299	56.5446	26.9431	-619.585
							26.9562	4146.15	26.9431	56.6189	26.9562	-618.558
							26.9693	4133.15	26.9562	56.5917	26.9693	-631.44
							26.9825	4139.15	26.9693	56.4745	26.9825	-625.251
							26.9956	4142.15	26.9825	56.2854	26.9956	-622.013
							27.0087	4135.15	26.9956	56.0469	27.0087	-628.75
							27.0219	4136.15	27.0087	55.7845	27.0219	-627.49
							27.035	4134.15	27.0219	55.524	27.035	-629.256
							27.0481	4135.15	27.035	55.2896	27.0481	-628.068
							27.0612	4128.15	27.0481	55.1019	27.0612	-634.942
							27.0744	4137.15	27.0612	54.9757	27.0744	-625.885
							27.0875	4148.15	27.0744	54.919	27.0875	-614.898
							27.1006	4133.15	27.0875	54.9323	27.1006	-629.974
							27.1138	4131.15	27.1006	55.0082	27.1138	-632.098
							27.1269	4123.15	27.1138	55.1324	27.1269	-640.25
							27.14	4147.15	27.1269	55.2846	27.14	-616.407
							27.1532	4146.15	27.14	55.4411	27.1532	-617.543
							27.1663	4141.15	27.1532	55.5769	27.1663	-622.634
							27.1794	4142.15	27.1663	55.6683	27.1794	-621.662
							27.1926	4138.15	27.1794	55.6959	27.1926	-625.612
							27.2057	4144.15	27.1926	55.6456	27.2057	-619.476
							27.2188	4135.15	27.2057	55.5105	27.2188	-628.256
							27.2319	4141.15	27.2188	55.2906	27.2319	-621.958
							27.2451	4126.15	27.2319	54.9926	27.2451	-636.595
							27.2582	4129.15	27.2451	54.6287	27.2582	-633.181
							27.2713	4137.15	27.2582	54.2155	27.2713	-624.738
							27.2845	4129.15	27.2713	53.7718	27.2845	-632.284
							27.2976	4134.15	27.2845	53.3179	27.2976	-626.839
							27.3107	4132.15	27.2976	52.8732	27.3107	-628.422
							27.3239	4136.15	27.3107	52.4558	27.3239	-624.047
							27.337	4131.15	27.3239	52.0806	27.337	-628.724
							27.3501	4139.15	27.337	51.7585	27.3501	-620.462
							27.3632	4141.15	27.3501	51.4957	27.3632	-618.259
							27.3764	4136.15	27.3632	51.2931	27.3764	-623.112
							27.3895	4129.15	27.3764	51.1459	27.3895	-630.009
							27.4026	4126.15	27.3895	51.0435	27.4026	-632.936
							27.4158	4129.15	27.4026	50.9706	27.4158	-629.874
							27.4289	4130.15	27.4158	50.9079	27.4289	-628.8
							27.442	4129.15	27.4289	50.834	27.442	-629.693
							27.4551	4130.15	27.442	50.7272	27.4551	-628.534
							27.4683	4135.15	27.4551	50.5677	27.4683	-623.306
							27.4814	4154.15	27.4683	50.3402	27.4814	-604.001
							27.4945	4137.15	27.4814	50.0348	27.4945	-620.614
							27.5077	4143.15	27.4945	49.6485	27.5077	-614.151
							27.5208	4120.15	27.5077	49.1854	27.5208	-636.622
							27.5339	4126.15	27.5208	48.656	27.5339	-630.043
							27.5471	4124.15	27.5339	48.0769	27.5471	-631.435
							27.5602	4120.15	27.5471	47.4686	27.5602	-634.821
							27.5733	4117.15	27.5602	46.855	27.5733	-637.227
							27.5864	4137.15	27.5733	46.2608	27.5864	-616.677
							27.5996	4131.15	27.5864	45.7108	27.5996	-622.194
							27.6127	4133.15	27.5996	45.2278	27.6127	-619.798
							27.6258	4129.15	27.6127	44.8323	27.6258	-623.506
							27.639	4124.15	27.6258	44.5406	27.639	-628.331
							27.6521	4127.15	27.639	44.3648	27.6521	-625.278
							27.6652	4116.15	27.6521	44.3121	27.6652	-636.35
							27.6784	4132.15	27.6652	44.3844	27.6784	-620.544
							27.6915	4134.15	27.6784	44.5782	27.6915	-618.85
							27.7046	4121.15	27.6915	44.8842	27.7046	-632.254
							27.7178	4119.15	27.7046	45.2881	27.7178	-634.736
							27.7309	4135.15	27.7178	45.7703	27.7309	-619.273
							27.744	4134.15	27.7309	46.3073	27.744	-620.839
							27.7571	4123.15	27.744	46.873	27.7571	-632.406
							27.7703	4135.15	27.7571	47.4403	27.7703	-620.949
							27.7834	4129.15	27.7703	47.9834	27.7834	-627.446
							27.7965	4131.15	27.7834	48.48	27.7965	-625.878
							27.8097	4130.15	27.7965	48.9124	27.8097	-627.235
							27.8228	4124.15	27.8097	49.2693	27.8228	-633.511
							27.8359	4144.15	27.8228	49.5453	27.8359	-613.706
							27.8491	4125.15	27.8359	49.7403	27.8491	-632.824
							27.8622	4137.15	27.8491	49.8585	27.8622	-620.872
							27.8753	4127.15	27.8622	49.9058	27.8753	-630.855
							27.8884	4139.15	27.8753	49.8889	27.8884	-618.779
							27.9016	4125.15	27.8884	49.813	27.9016	-632.647
							27.9147	4133.15	27.9016	49.6811	27.9147	-624.46
							27.9278	4131.15	27.9147	49.4939	27.9278	-626.216
							27.941	4124.15	27.9278	49.2499	27.941	-632.912
							27.9541	4127.15	27.941	48.9464	27.9541	-629.547
							27.9672	4121.15	27.9541	48.5814	27.9672	-635.121
							27.9804	4148.15	27.9672	48.1547	27.9804	-607.635
							27.9935	4135.15	27.9804	47.6692	27.9935	-620.098
							28.0066	4130.15	27.9935	47.1317	28.0066	-624.519
							28.0197	4127.15	28.0066	46.553	28.0197	-626.914
							28.0329	4121.15	28.0197	45.9478	28.0329	-632.299
							28.046	4132.15	28.0329	45.3336	28.046	-620.696
							28.0591	4123.15	28.046	44.7301	28.0591	-629.124
							28.0723	4127.15	28.0591	44.1579	28.0723	-624.603
							28.0854	4122.15	28.0723	43.6372	28.0854	-629.153
							28.0985	4113.15	28.0854	43.1867	28.0985	-637.788
							28.1117	4128.15	28.0985	42.8225	28.1117	-622.523
							28.1248	4127.15	28.1117	42.557	28.1248	-623.364
							28.1379	4125.15	28.1248	42.3984	28.1379	-625.316
							28.1511	4128.15	28.1379	42.3503	28.1511	-622.377
							28.1642	4128.15	28.1511	42.4113	28.1642	-622.541
							28.1773	4115.15	28.1642	42.5747	28.1773	-635.795
							28.1904	4142.15	28.1773	42.8293	28.1904	-609.125
							28.2036	4123.15	28.1904	43.1591	28.2036	-628.511
							28.2167	4123.15	28.2036	43.5447	28.2167	-628.929
							28.2298	4132.15	28.2167	43.9635	28.2298	-620.358
							28.243	4125.15	28.2298	44.3917	28.243	-627.771
							28.2561	4110.15	28.243	44.8054	28.2561	-643.149
							28.2692	4133.15	28.2561	45.1826	28.2692	-620.471
							28.2824	4124.15	28.2692	45.505	28.2824	-629.725
							28.2955	4142.15	28.2824	45.7593	28.2955	-611.904
							28.3086	4134.15	28.2955	45.9383	28.3086	-620.008
							28.3218	4131.15	28.3086	46.0418	28.3218	-623.042
							28.3349	4128.15	28.3218	46.0759	28.3349	-626.018
							28.348	4119.15	28.3349	46.052	28.348	-634.952
							28.3611	4137.15	28.348	45.9859	28.3611	-616.861
							28.3743	4121.15	28.3611	45.895	28.3743	-632.763
							28.3874	4140.15	28.3743	45.7968	28.3874	-613.672
							28.4005	4124.15	28.3874	45.7063	28.4005	-629.601
							28.4137	4117.15	28.4005	45.6347	28.4137	-636.554
							28.4268	4122.15	28.4137	45.5878	28.4268	-631.532
							28.4399	4132.15	28.4268	45.5661	28.4399	-621.53
							28.4531	4133.15	28.4399	45.5646	28.4531	-620.541
							28.4662	4124.15	28.4531	45.5746	28.4662	-629.552
							28.4793	4133.15	28.4662	45.5856	28.4793	-620.553
							28.4924	4137.15	28.4793	45.5873	28.4924	-616.538
							28.5056	4120.15	28.4924	45.5717	28.5056	-633.501
							28.5187	4117.15	28.5056	45.5347	28.5187	-636.443
							28.5318	4125.15	28.5187	45.4767	28.5318	-628.368
							28.545	4123.15	28.5318	45.4021	28.545	-630.284
							28.5581	4126.15	28.545	45.3183	28.5581	-627.2
							28.5712	4128.15	28.5581	45.234	28.5712	-625.123
							28.5844	4130.15	28.5712	45.1576	28.5844	-623.061
							28.5975	4134.15	28.5844	45.0947	28.5975	-619.013
							28.6106	4129.15	28.5975	45.047	28.6106	-623.977
							28.6238	4136.15	28.6106	45.0111	28.6238	-616.944
							28.6369	4129.15	28.6238	44.9783	28.6369	-623.901
							28.65	4120.15	28.6369	44.9354	28.65	-632.832
							28.6631	4122.15	28.65	44.8665	28.6631	-630.721
							28.6763	4129.15	28.6631	44.7554	28.6763	-623.554
							28.6894	4121.15	28.6763	44.5883	28.6894	-631.322
							28.7025	4129.15	28.6894	44.3563	28.7025	-623.023
							28.7157	4138.15	28.7025	44.0566	28.7157	-613.659
							28.7288	4119.15	28.7157	43.6934	28.7288	-632.243
							28.7419	4124.15	28.7288	43.2773	28.7419	-626.791
							28.7551	4128.15	28.7419	42.8249	28.7551	-622.323
							28.7682	4118.15	28.7551	42.3567	28.7682	-631.862
							28.7813	4110.15	28.7682	41.8958	28.7813	-639.431
							28.7944	4127.15	28.7813	41.4654	28.7944	-622.053
							28.8076	4120.15	28.7944	41.0874	28.8076	-628.746
							28.8207	4128.15	28.8076	40.7805	28.8207	-620.524
							28.8338	4122.15	28.8207	40.5579	28.8338	-626.393
							28.847	4128.15	28.8338	40.4267	28.847	-620.353
							28.8601	4112.15	28.847	40.3869	28.8601	-636.397
							28.8732	4126.15	28.8601	40.4313	28.8732	-622.513
							28.8864	4127.15	28.8732	40.547	28.8864	-621.682
							28.8995	4115.15	28.8864	40.7161	28.8995	-633.884
							28.9126	4123.15	28.8995	40.9184	28.9126	-626.1
							28.9257	4131.15	28.9126	41.1336	28.9257	-618.31
							28.9389	4134.15	28.9257	41.3436	28.9389	-615.5
							28.952	4116.15	28.9389	41.5341	28.952	-633.661
							28.9651	4116.15	28.952	41.6955	28.9651	-633.789
							28.9783	4119.15	28.9651	41.8232	28.9783	-630.883
							28.9914	4133.15	28.9783	41.9169	28.9914	-616.945
							29.0045	4118.15	28.9914	41.979	29.0045	-631.98
							29.0177	4129.15	29.0045	42.0138	29.0177	-620.992
							29.0308	4135.15	29.0177	42.0259	29.0308	-614.984
							29.0439	4124.15	29.0308	42.0183	29.0439	-625.958
							29.0571	4128.15	29.0439	41.992	29.0571	-621.911
							29.0702	4123.15	29.0571	41.9447	29.0702	-626.837
							29.0833	4121.15	29.0702	41.871	29.0833	-628.729
							29.0964	4126.15	29.0833	41.7633	29.0964	-623.579
							29.1096	4118.15	29.0964	41.6131	29.1096	-631.38
							29.1227	4112.15	29.1096	41.4137	29.1227	-637.127
							29.1358	4121.15	29.1227	41.1613	29.1358	-627.823
							29.149	4118.15	29.1358	40.8572	29.149	-630.474
							29.1621	4120.15	29.149	40.5084	29.1621	-628.093
							29.1752	4119.15	29.1621	40.1273	29.1752	-628.697
							29.1883	4115.15	29.1752	39.7313	29.1883	-632.307
							29.2015	4120.15	29.1883	39.3414	29.2015	-626.947
							29.2146	4124.15	29.2015	38.9808	29.2146	-622.639
							29.2277	4123.15	29.2146	38.6735	29.2277	-623.409
[truncated: 441 more rows]

## Sheet: Figure 2c
Figure 2c PXRD pattern of SC-COFTAZ.
	2 Theta (Degree)	AA stacking	2 Theta (Degree)	Bragg position	2 Theta (Degree)	AB stacking	2 Theta (Degree)	Experimental	2 Theta (Degree)	Refined	2 Theta (Degree)	Difference
	3	-1.46001	3.94029	-5	3	-131.118	3.00657	218.906	2.99343	247.518	3.00657	-3473.42
	3.05	-1.46001	3.94029	-5	3.05	-131.118	3.0197	205.906	3.00657	248.233	3.0197	-3441.56
	3.1	-1.46001	3.9403	-5	3.1	-131.118	3.03283	236.906	3.0197	281.37	3.03283	-3560.19
	3.15	-1.46001	3.95009	-5	3.15	-131.118	3.04596	234.906	3.03283	313	3.04596	-3533.36
	3.2	-1.46001	3.95009	-5	3.2	-131.118	3.05909	257.906	3.04596	343.169	3.05909	-3577.11
	3.25	-1.46001	3.95009	-5	3.25	-131.118	3.07222	334.906	3.05909	371.92	3.07222	-3541.49
	3.3	-1.46001	6.82748	-5	3.3	-131.118	3.08535	288.906	3.07222	399.298	3.08535	-3571.54
	3.35	-1.46001	6.82748	-5	3.35	-131.118	3.09848	324.906	3.08535	425.346	3.09848	-3605.3
	3.4	-1.46001	6.82749	-5	3.4	-131.118	3.11161	304.906	3.09848	450.11	3.11161	-3603.83
	3.45	-1.46001	6.84447	-5	3.45	-131.118	3.12474	343.906	3.11161	473.634	3.12474	-3692.15
	3.5	-1.4577	6.84447	-5	3.5	-131.012	3.13787	332.906	3.12474	495.962	3.13787	-3679.33
	3.55	-1.31838	6.84447	-5	3.55	-130.853	3.151	340.906	3.13787	517.141	3.151	-3650.41
	3.6	-1.27432	7.88525	-5	3.6	-130.765	3.16413	335.906	3.151	537.219	3.16413	-3678.43
	3.65	-1.20601	7.88526	-5	3.65	-130.624	3.17726	352.906	3.16413	556.242	3.17726	-3661.45
	3.7	-1.09186	7.88526	-5	3.7	-130.38	3.19039	369.906	3.17726	574.263	3.19039	-3655.52
	3.75	-0.87955	7.90488	-5	3.75	-129.898	3.20352	383.906	3.19039	591.332	3.20352	-3682.7
	3.8	-0.41464	7.90488	-5	3.8	-128.738	3.21665	388.906	3.20352	607.506	3.21665	-3673.03
	3.85	0.93396	7.90489	-5	3.85	-124.606	3.22978	425.906	3.21665	622.841	3.22978	-3676.59
	3.9	13.0481	10.4374	-5	3.9	-40.3567	3.24291	465.906	3.22978	637.4	3.24291	-3634.44
	3.95	98.54	10.4374	-5	3.95	-59.5524	3.25604	420.906	3.24291	651.249	3.25604	-3712.65
	4	5.57046	10.4374	-5	4	-125.268	3.26917	530.906	3.25604	664.457	3.26917	-3627.29
	4.05	0.41041	10.4374	-5	4.05	-128.885	3.2823	482.906	3.26917	677.101	3.2823	-3642.46
	4.1	-0.57669	10.4374	-5	4.1	-129.954	3.29543	481.906	3.2823	689.264	3.29543	-3592.22
	4.15	-0.94899	10.4374	-5	4.15	-130.406	3.30856	552.906	3.29543	701.033	3.30856	-3656.7
	4.2	-1.12767	10.4634	-5	4.2	-130.639	3.32169	541.906	3.30856	712.506	3.32169	-3584.98
	4.25	-1.22682	10.4634	-5	4.25	-130.774	3.33482	525.906	3.32169	723.788	3.33482	-3643.18
	4.3	-1.28745	10.4634	-5	4.3	-130.859	3.34795	599.906	3.33482	734.993	3.34795	-3633.43
	4.35	-1.33639	10.4634	-5	4.35	-131.042	3.36108	615.906	3.34795	746.243	3.36108	-3505.87
	4.4	-1.46001	10.4634	-5	4.4	-131.118	3.37421	655.906	3.36108	757.674	3.37421	-3616.62
	4.45	-1.46001	10.4634	-5	4.45	-131.118	3.38734	690.906	3.37421	769.431	3.38734	-3517.86
	4.5	-1.46001	11.8396	-5	4.5	-131.118	3.40047	734.906	3.38734	781.669	3.40047	-3532.75
	4.55	-1.46001	11.8396	-5	4.55	-131.118	3.4136	750.906	3.40047	794.556	3.4136	-3563.46
	4.6	-1.46001	11.8396	-5	4.6	-131.118	3.42673	770.906	3.4136	808.272	3.42673	-3573.2
	4.65	-1.46001	11.8691	-5	4.65	-131.118	3.43986	784.906	3.42673	823.009	3.43986	-3531.16
	4.7	-1.46001	11.8691	-5	4.7	-131.118	3.45299	766.906	3.43986	838.968	3.45299	-3496.55
	4.75	-1.46001	11.8691	-5	4.75	-131.118	3.46613	848.906	3.45299	856.362	3.46613	-3530.61
	4.8	-1.46001	13.6793	-5	4.8	-131.118	3.47926	879.906	3.46613	875.414	3.47926	-3541.55
	4.85	-1.46001	13.6794	-5	4.85	-131.118	3.49239	915.906	3.47926	896.356	3.49239	-3492.62
	4.9	-1.46001	13.6794	-5	4.9	-131.118	3.50552	979.906	3.49239	919.424	3.50552	-3472.05
	4.95	-1.46001	13.7135	-5	4.95	-131.118	3.51865	962.906	3.50552	944.861	3.51865	-3522.1
	5	-1.46001	13.7135	-5	5	-131.118	3.53178	1076.91	3.51865	972.912	3.53178	-3493.01
	5.05	-1.46001	13.7135	-5	5.05	-131.118	3.54491	1163.91	3.53178	1003.82	3.54491	-3444.02
	5.1	-1.46001	14.2408	-5	5.1	-131.118	3.55804	1145.91	3.54491	1037.82	3.55804	-3376.35
	5.15	-1.46001	14.2408	-5	5.15	-131.118	3.57117	1141.91	3.55804	1075.16	3.57117	-3402.23
	5.2	-1.46001	14.2408	-5	5.2	-131.118	3.5843	1191.91	3.57117	1116.04	3.5843	-3508.87
	5.25	-1.46001	14.2408	-5	5.25	-131.118	3.59743	1285.91	3.5843	1160.67	3.59743	-3454.43
	5.3	-1.46001	14.2408	-5	5.3	-131.118	3.61056	1331.91	3.59743	1209.24	3.61056	-3437.1
	5.35	-1.46001	14.2408	-5	5.35	-131.118	3.62369	1394.91	3.61056	1261.9	3.62369	-3466.97
	5.4	-1.46001	14.2763	-5	5.4	-131.118	3.63682	1504.91	3.62369	1318.78	3.63682	-3451.16
	5.45	-1.46001	14.2763	-5	5.45	-131.118	3.64995	1582.91	3.63682	1379.97	3.64995	-3521.7
	5.5	-1.46001	14.2763	-5	5.5	-131.118	3.66308	1578.91	3.64995	1445.5	3.66308	-3496.59
	5.55	-1.46001	14.2763	-5	5.55	-131.118	3.67621	1630.91	3.66308	1515.4	3.67621	-3480.8
	5.6	-1.46001	14.2763	-5	5.6	-131.118	3.68934	1666.91	3.67621	1589.61	3.68934	-3558.21
	5.65	-1.46001	14.2763	-5	5.65	-131.118	3.70247	1709.91	3.68934	1668.02	3.70247	-3599.66
	5.7	-1.46001	15.8082	-5	5.7	-131.118	3.7156	1834.91	3.70247	1750.47	3.7156	-3537.94
	5.75	-1.46001	15.8082	-5	5.75	-131.118	3.72873	1922.91	3.7156	1836.75	3.72873	-3589.74
	5.8	-1.46001	15.8082	-5	5.8	-131.118	3.74186	2050.91	3.72873	1926.55	3.74186	-3552.72
	5.85	-1.46001	15.8477	-5	5.85	-131.118	3.75499	2176.91	3.74186	2019.53	3.75499	-3584.45
	5.9	-1.46001	15.8477	-5	5.9	-131.118	3.76812	2256.91	3.75499	2115.26	3.76812	-3696.45
	5.95	-1.46001	15.8477	-5	5.95	-131.118	3.78125	2299.91	3.76812	2213.26	3.78125	-3684.16
	6	-1.46001	17.2369	-5	6	-131.118	3.79438	2388.91	3.78125	2312.97	3.79438	-3739.96
	6.05	-1.46001	17.2369	-5	6.05	-131.118	3.80751	2496.91	3.79438	2413.77	3.80751	-3731.16
	6.1	-1.46001	17.2369	-5	6.1	-131.118	3.82064	2551.91	3.80751	2514.97	3.82064	-3777.03
	6.15	-1.46001	17.2369	-5	6.15	-131.118	3.83377	2605.91	3.82064	2615.83	3.83377	-3735.76
	6.2	-1.46001	17.2369	-5	6.2	-131.118	3.8469	2679.91	3.83377	2715.57	3.8469	-3813.53
	6.25	-1.46001	17.2369	-5	6.25	-131.118	3.86003	2639.91	3.8469	2813.34	3.86003	-3787.43
	6.3	-1.46001	17.28	-5	6.3	-131.118	3.87316	2837.91	3.86003	2908.24	3.87316	-3618.57
	6.35	-1.46001	17.28	-5	6.35	-131.117	3.88629	2805.91	3.87316	2999.38	3.88629	-3697.99
	6.4	-1.45595	17.28	-5	6.4	-130.981	3.89942	3042.91	3.88629	3085.8	3.89942	-3713.74
	6.45	-1.4384	17.28	-5	6.45	-130.934	3.91255	3068.91	3.89942	3166.55	3.91255	-3815.87
	6.5	-1.43144	17.28	-5	6.5	-130.867	3.92568	3182.91	3.91255	3240.68	3.92568	-3703.46
	6.55	-1.4205	17.2801	-5	6.55	-130.755	3.93882	3247.91	3.92568	3307.27	3.93882	-3722.61
	6.6	-1.40185	18.1287	-5	6.6	-130.55	3.95195	3217.91	3.93882	3365.42	3.95195	-3683.48
	6.65	-1.3661	18.1287	-5	6.65	-130.105	3.96508	3160.91	3.95195	3414.29	3.96508	-3694.33
	6.7	-1.28383	18.1287	-5	6.7	-128.843	3.97821	3381.91	3.96508	3453.14	3.97821	-3568.5
	6.75	-1.01986	18.1287	-5	6.75	-118.54	3.99134	3398.91	3.97821	3481.31	3.99134	-3681.48
	6.8	3.05675	18.1287	-5	6.8	-31.1183	4.00447	3484.91	3.99134	3498.28	4.00447	-3614.88
	6.85	8.82018	18.1287	-5	6.85	-121.516	4.0176	3297.91	4.00447	3503.69	4.0176	-3522.49
	6.9	-0.7495	18.1741	-5	6.9	-129.057	4.03073	3450.91	4.0176	3497.3	4.03073	-3480.28
	6.95	-1.23216	18.1741	-5	6.95	-130.172	4.04386	3511.91	4.03073	3479.08	4.04386	-3466.36
	7	-1.34701	18.1741	-5	7	-130.578	4.05699	3595.91	4.04386	3449.16	4.05699	-3466.03
	7.05	-1.39282	18.1741	-5	7.05	-130.77	4.07012	3500.91	4.05699	3407.83	4.07012	-3400.74
	7.1	-1.41555	18.1741	-5	7.1	-130.875	4.08325	3536.91	4.07012	3355.55	4.08325	-3472.08
	7.15	-1.42843	18.1741	-5	7.15	-130.939	4.09638	3410.91	4.08325	3292.89	4.09638	-3427.76
	7.2	-1.43644	19.7959	-5	7.2	-130.988	4.10951	3436.91	4.09638	3220.57	4.10951	-3404.57
	7.25	-1.44768	19.7959	-5	7.25	-131.118	4.12264	3373.91	4.10951	3139.38	4.12264	-3451.4
	7.3	-1.46001	19.7959	-5	7.3	-131.118	4.13577	3303.91	4.12264	3050.21	4.13577	-3349.16
	7.35	-1.46001	19.8456	-5	7.35	-131.118	4.1489	3196.91	4.13577	2953.97	4.1489	-3436.81
	7.4	-1.46001	19.8456	-5	7.4	-131.118	4.16203	3176.91	4.1489	2851.62	4.16203	-3459.32
	7.45	-1.45943	19.8456	-5	7.45	-131.106	4.17516	3060.91	4.16203	2744.13	4.17516	-3495.64
	7.5	-1.45181	20.5808	-5	7.5	-131.102	4.18829	3067.91	4.17516	2632.45	4.18829	-3420.72
	7.55	-1.44916	20.5808	-5	7.55	-131.096	4.20142	2858.91	4.18829	2517.52	4.20142	-3498.47
	7.6	-1.44513	20.5808	-5	7.6	-131.086	4.21455	2748.91	4.20142	2400.28	4.21455	-3544.79
	7.65	-1.43837	20.6325	-5	7.65	-131.068	4.22768	2570.91	4.21455	2281.6	4.22768	-3519.5
	7.7	-1.42571	20.6325	-5	7.7	-131.029	4.24081	2519.91	4.22768	2162.31	4.24081	-3494.39
	7.75	-1.39763	20.6325	-5	7.75	-130.92	4.25394	2377.91	4.24081	2043.2	4.25394	-3683.2
	7.8	-1.31396	20.9627	-5	7.8	-130.125	4.26707	2212.91	4.25394	1925.01	4.26707	-3597.59
	7.85	-0.39052	20.9627	-5	7.85	-122.069	4.2802	2030.91	4.26707	1808.4	4.2802	-3568.18
	7.9	3.63236	20.9627	-5	7.9	-130.002	4.29333	1963.91	4.2802	1693.99	4.29333	-3552.5
	7.95	-1.03183	20.9627	-5	7.95	-130.916	4.30646	1808.91	4.29333	1582.31	4.30646	-3562.03
	8	-1.35361	20.9627	-5	8	-131.027	4.31959	1722.91	4.30646	1473.84	4.31959	-3609.18
	8.05	-1.40971	20.9627	-5	8.05	-131.067	4.33272	1464.91	4.31959	1368.98	4.33272	-3663.29
	8.1	-1.43085	21.0154	-5	8.1	-131.085	4.34585	1365.91	4.33272	1268.09	4.34585	-3569.63
	8.15	-1.44102	21.0154	-5	8.15	-131.096	4.35898	1263.91	4.34585	1171.44	4.35898	-3674.43
	8.2	-1.44667	21.0154	-5	8.2	-131.102	4.37211	1097.91	4.35898	1079.24	4.37211	-3725.84
	8.25	-1.45013	21.0154	-5	8.25	-131.106	4.38524	1030.91	4.37211	991.644	4.38524	-3643.94
	8.3	-1.45351	21.0154	-5	8.3	-131.118	4.39838	952.906	4.38524	908.747	4.39838	-3656.78
	8.35	-1.46001	21.0154	-5	8.35	-131.118	4.41151	822.906	4.39838	830.593	4.41151	-3657.37
	8.4	-1.46001	22.0705	-5	8.4	-131.118	4.42464	704.906	4.41151	757.176	4.42464	-3672.64
	8.45	-1.46001	22.0705	-5	8.45	-131.118	4.43777	692.906	4.42464	688.447	4.43777	-3658.51
	8.5	-1.46001	22.0705	-5	8.5	-131.118	4.4509	647.906	4.43777	624.317	4.4509	-3665.86
	8.55	-1.46001	22.0705	-5	8.55	-131.118	4.46403	515.906	4.4509	564.665	4.46403	-3695.53
	8.6	-1.46001	22.0705	-5	8.6	-131.118	4.47716	542.906	4.46403	509.339	4.47716	-3589.36
	8.65	-1.46001	22.0705	-5	8.65	-131.118	4.49029	415.906	4.47716	458.166	4.49029	-3611.14
	8.7	-1.46001	22.126	-5	8.7	-131.118	4.50342	418.906	4.49029	410.952	4.50342	-3586.68
	8.75	-1.46001	22.126	-5	8.75	-131.118	4.51655	384.906	4.50342	367.492	4.51655	-3602.76
	8.8	-1.46001	22.126	-5	8.8	-131.118	4.52968	317.906	4.51655	327.567	4.52968	-3600.15
	8.85	-1.46001	22.126	-5	8.85	-131.118	4.54281	278.906	4.52968	290.956	4.54281	-3604.62
	8.9	-1.46001	22.126	-5	8.9	-131.118	4.55594	255.906	4.54281	257.434	4.55594	-3599.97
	8.95	-1.46001	22.126	-5	8.95	-131.118	4.56907	205.906	4.55594	226.775	4.56907	-3565.95
	9	-1.46001	23.808	-5	9	-131.118	4.5822	155.906	4.56907	198.761	4.5822	-3562.37
	9.05	-1.46001	23.808	-5	9.05	-131.118	4.59533	165.906	4.5822	173.176	4.59533	-3600.01
	9.1	-1.46001	23.808	-5	9.1	-131.118	4.60846	153.906	4.59533	149.814	4.60846	-3604.67
	9.15	-1.46001	23.868	-5	9.15	-131.118	4.62159	131.906	4.60846	128.478	4.62159	-3648.17
	9.2	-1.46001	23.8681	-5	9.2	-131.118	4.63472	94.9063	4.62159	108.979	4.63472	-3597.34
	9.25	-1.46001	23.8681	-5	9.25	-131.118	4.64785	72.9063	4.63472	91.144	4.64785	-3593
	9.3	-1.46001	24.1413	-5	9.3	-131.118	4.66098	81.9063	4.64785	74.8081	4.66098	-3555.01
	9.35	-1.46001	24.1413	-5	9.35	-131.118	4.67411	55.9063	4.66098	59.82	4.67411	-3590.23
	9.4	-1.46001	24.1413	-5	9.4	-131.118	4.68724	69.9063	4.67411	46.0404	4.68724	-3563.53
	9.45	-1.46001	24.1413	-5	9.45	-131.118	4.70037	39.9063	4.68724	33.3419	4.70037	-3565.8
	9.5	-1.46001	24.1413	-5	9.5	-131.118	4.7135	47.9063	4.70037	21.6087	4.7135	-3592.93
	9.55	-1.46001	24.1413	-5	9.55	-131.118	4.72663	10.9063	4.7135	10.7364	4.72663	-3542.82
	9.6	-1.46001	24.2022	-5	9.6	-131.118	4.73976	-1.09368	4.72663	0.631	4.73976	-3568.4
	9.65	-1.46001	24.2022	-5	9.65	-131.118	4.75289	-25.0937	4.73976	-8.79155	4.75289	-3586.59
	9.7	-1.46001	24.2022	-5	9.7	-131.118	4.76602	-44.0937	4.75289	-17.6059	4.76602	-3595.31
	9.75	-1.46001	24.2022	-5	9.75	-131.118	4.77915	-7.09368	4.76602	-25.8782	4.77915	-3607.52
	9.8	-1.46001	24.2022	-5	9.8	-131.118	4.79228	-47.0937	4.77915	-33.6668	4.79228	-3593.17
	9.85	-1.46001	24.2022	-5	9.85	-131.118	4.80541	-63.0937	4.79228	-41.0227	4.80541	-3582.2
	9.9	-1.46001	24.7953	-5	9.9	-131.118	4.81854	-63.0937	4.80541	-47.9907	4.81854	-3609.58
	9.95	-1.46001	24.7953	-5	9.95	-131.116	4.83167	-57.0937	4.81854	-54.6098	4.83167	-3602.28
	10	-1.45948	24.7953	-5	10	-131.103	4.8448	-75.0937	4.83167	-60.9138	4.8448	-3585.26
	10.05	-1.45187	24.7953	-5	10.05	-131.098	4.85793	-89.0937	4.8448	-66.9321	4.85793	-3596.5
	10.1	-1.44882	24.7953	-5	10.1	-131.091	4.87107	-82.0937	4.85793	-72.6898	4.87107	-3589.98
	10.15	-1.44472	24.7953	-5	10.15	-131.078	4.8842	-75.0937	4.87107	-78.2088	4.8842	-3604.68
	10.2	-1.43789	24.8579	-5	10.2	-131.055	4.89733	-100.094	4.8842	-83.508	4.89733	-3599.59
	10.25	-1.4252	24.8579	-5	10.25	-131.002	4.91046	-111.094	4.89733	-88.6034	4.91046	-3591.68
	10.3	-1.39744	24.8579	-5	10.3	-130.842	4.92359	-112.094	4.91046	-93.509	4.92359	-3593.95
	10.35	-1.31663	24.8579	-5	10.35	-128.863	4.93672	-98.0937	4.92359	-98.2368	4.93672	-3599.39
	10.4	-0.50731	24.8579	-5	10.4	-122.67	4.94985	-91.0937	4.93672	-102.797	4.94985	-3588.99
	10.45	3.71721	24.8579	-5	10.45	-130.236	4.96298	-109.094	4.94985	-107.199	4.96298	-3598.74
	10.5	-0.79695	25.3666	-5	10.5	-130.921	4.97611	-119.094	4.96298	-111.449	4.97611	-3605.64
	10.55	-1.33618	25.4307	-5	10.55	-131.026	4.98924	-88.0937	4.97611	-115.556	4.98924	-3599.67
	10.6	-1.40347	25.681	-5	10.6	-131.065	5.00237	-114.094	4.98924	-119.524	5.00237	-3595.83
	10.65	-1.42778	25.681	-5	10.65	-131.083	5.0155	-102.094	5.00237	-123.36	5.0155	-3597.12
	10.7	-1.43922	25.681	-5	10.7	-131.094	5.02863	-159.094	5.0155	-127.067	5.02863	-3568.54
	10.75	-1.4455	25.681	-5	10.75	-131.1	5.04176	-141.094	5.02863	-130.65	5.04176	-3594.08
	10.8	-1.44931	25.681	-5	10.8	-131.107	5.05489	-144.094	5.04176	-134.112	5.05489	-3607.73
	10.85	-1.4525	25.681	-5	10.85	-131.118	5.06802	-131.094	5.05489	-137.458	5.06802	-3588.5
	10.9	-1.45969	25.7459	-5	10.9	-131.118	5.08115	-138.094	5.06802	-140.69	5.08115	-3597.38
	10.95	-1.46001	25.7459	-5	10.95	-131.118	5.09428	-134.094	5.08115	-143.81	5.09428	-3578.37
	11	-1.46001	25.7459	-5	11	-131.118	5.10741	-162.094	5.09428	-146.823	5.10741	-3585.46
	11.05	-1.46001	25.7459	-5	11.05	-131.118	5.12054	-143.094	5.10741	-149.73	5.12054	-3553.66
	11.1	-1.46001	25.7459	-5	11.1	-131.118	5.13367	-164.094	5.12054	-152.534	5.13367	-3582.95
	11.15	-1.46001	25.7459	-5	11.15	-131.118	5.1468	-151.094	5.13367	-155.238	5.1468	-3588.35
	11.2	-1.46001	26.0571	-5	11.2	-131.118	5.15993	-154.094	5.1468	-157.842	5.15993	-3600.84
	11.25	-1.46001	26.0571	-5	11.25	-131.118	5.17306	-146.094	5.15993	-160.351	5.17306	-3587.43
	11.3	-1.46001	26.0571	-5	11.3	-131.118	5.18619	-135.094	5.17306	-162.765	5.18619	-3574.1
	11.35	-1.46001	26.0571	-5	11.35	-131.118	5.19932	-159.094	5.18619	-165.087	5.19932	-3583.87
	11.4	-1.45999	26.0571	-5	11.4	-131.116	5.21245	-170.094	5.19932	-167.319	5.21245	-3592.73
	11.45	-1.45963	26.0571	-5	11.45	-131.115	5.22558	-148.094	5.21245	-169.462	5.22558	-3580.67
	11.5	-1.45947	26.123	-5	11.5	-131.113	5.23871	-147.094	5.22558	-171.52	5.23871	-3584.7
	11.55	-1.45927	26.123	-5	11.55	-131.111	5.25184	-160.094	5.23871	-173.493	5.25184	-3576.81
	11.6	-1.45895	26.123	-5	11.6	-131.107	5.26497	-157.094	5.25184	-175.383	5.26497	-3579
	11.65	-1.45835	26.123	-5	11.65	-131.097	5.2781	-154.094	5.26497	-177.193	5.2781	-3566.27
	11.7	-1.45706	26.123	-5	11.7	-131.065	5.29123	-166.094	5.2781	-178.924	5.29123	-3565.61
	11.75	-1.45336	26.123	-5	11.75	-130.575	5.30436	-161.094	5.29123	-180.578	5.30436	-3582.04
	11.8	-1.41973	26.2991	-5	11.8	-129.817	5.31749	-168.094	5.30436	-182.156	5.31749	-3559.53
	11.85	-1.21185	26.2991	-5	11.85	-130.981	5.33063	-164.094	5.31749	-183.661	5.33063	-3587.1
	11.9	-1.41612	26.2991	-5	11.9	-131.086	5.34376	-165.094	5.33063	-185.094	5.34376	-3585.74
	11.95	-1.45341	26.2991	-5	11.95	-131.103	5.35689	-184.094	5.34376	-186.456	5.35689	-3592.44
	12	-1.45709	26.2991	-5	12	-131.109	5.37002	-176.094	5.35689	-187.75	5.37002	-3579.21
	12.05	-1.45837	26.2991	-5	12.05	-131.112	5.38315	-190.094	5.37002	-188.977	5.38315	-3571.05
	12.1	-1.45896	26.3656	-5	12.1	-131.114	5.39628	-172.094	5.38315	-190.138	5.39628	-3580.96
	12.15	-1.45928	26.3656	-5	12.15	-131.115	5.40941	-170.094	5.39628	-191.236	5.40941	-3587.92
	12.2	-1.45947	26.3656	-5	12.2	-131.117	5.42254	-167.094	5.40941	-192.271	5.42254	-3584.95
	12.25	-1.45962	26.3656	-5	12.25	-131.118	5.43567	-187.094	5.42254	-193.246	5.43567	-3577.03
	12.3	-1.45997	26.3656	-5	12.3	-131.118	5.4488	-189.094	5.43567	-194.161	5.4488	-3580.17
	12.35	-1.46001	26.3656	-5	12.35	-131.118	5.46193	-188.094	5.4488	-195.019	5.46193	-3603.37
	12.4	-1.46001	26.6031	-5	12.4	-131.118	5.47506	-191.094	5.46193	-195.821	5.47506	-3586.62
	12.45	-1.46001	26.6031	-5	12.45	-131.118	5.48819	-172.094	5.47506	-196.568	5.48819	-3592.93
	12.5	-1.46001	26.6031	-5	12.5	-131.118	5.50132	-170.094	5.48819	-197.262	5.50132	-3587.29
	12.55	-1.46001	26.6031	-5	12.55	-131.118	5.51445	-176.094	5.50132	-197.904	5.51445	-3577.7
	12.6	-1.46001	26.6031	-5	12.6	-131.118	5.52758	-175.094	5.51445	-198.496	5.52758	-3575.15
	12.65	-1.46001	26.6031	-5	12.65	-131.118	5.54071	-185.094	5.52758	-199.039	5.54071	-3593.66
	12.7	-1.46001	26.6705	-5	12.7	-131.118	5.55384	-192.094	5.54071	-199.534	5.55384	-3565.21
	12.75	-1.46001	26.6705	-5	12.75	-131.118	5.56697	-164.094	5.55384	-199.983	5.56697	-3602.8
	12.8	-1.46001	26.6705	-5	12.8	-131.118	5.5801	-178.094	5.56697	-200.387	5.5801	-3563.44
	12.85	-1.46001	26.6705	-5	12.85	-131.118	5.59323	-183.094	5.5801	-200.747	5.59323	-3577.13
	12.9	-1.46001	26.6705	-5	12.9	-131.118	5.60636	-188.094	5.59323	-201.065	5.60636	-3597.85
	12.95	-1.46001	26.6705	-5	12.95	-131.118	5.61949	-199.094	5.60636	-201.342	5.61949	-3584.61
	13	-1.46001	27.4966	-5	13	-131.118	5.63262	-195.094	5.61949	-201.58	5.63262	-3596.41
	13.05	-1.46001	27.4966	-5	13.05	-131.118	5.64575	-173.094	5.63262	-201.778	5.64575	-3593.25
	13.1	-1.46001	27.4966	-5	13.1	-131.118	5.65888	-186.094	5.64575	-201.94	5.65888	-3579.13
	13.15	-1.46001	27.4966	-5	13.15	-131.118	5.67201	-216.094	5.65888	-202.065	5.67201	-3576.04
	13.2	-1.46001	27.4966	-5	13.2	-131.114	5.68514	-186.094	5.67201	-202.155	5.68514	-3587.98
	13.25	-1.45978	27.4966	-5	13.25	-131.111	5.69827	-193.094	5.68514	-202.211	5.69827	-3597.96
	13.3	-1.45913	27.4966	-5	13.3	-131.108	5.7114	-185.094	5.69827	-202.235	5.7114	-3597.96
	13.35	-1.45882	27.4966	-5	13.35	-131.104	5.72453	-197.094	5.7114	-202.227	5.72453	-3585
	13.4	-1.45838	27.4966	-5	13.4	-131.096	5.73766	-194.094	5.72453	-202.189	5.73766	-3589.07
	13.45	-1.45762	27.4966	-5	13.45	-131.081	5.75079	-171.094	5.73766	-202.121	5.75079	-3593.17
	13.5	-1.4562	27.4966	-5	13.5	-131.042	5.76392	-169.094	5.75079	-202.025	5.76392	-3578.29
	13.55	-1.453	27.4966	-5	13.55	-130.87	5.77705	-182.094	5.76392	-201.901	5.77705	-3587.44
	13.6	-1.44303	27.5587	-5	13.6	-127.688	5.79019	-165.094	5.77705	-201.752	5.79019	-3588.61
	13.65	-1.29994	27.5587	-5	13.65	-129.091	5.80332	-183.094	5.79019	-201.576	5.80332	-3592.81
	13.7	-1.04102	27.5587	-5	13.7	-130.941	5.81645	-189.094	5.80332	-201.377	5.81645	-3560.04
	13.75	-1.39639	27.5663	-5	13.75	-131.052	5.82958	-182.094	5.81645	-201.153	5.82958	-3592.28
	13.8	-1.44796	27.5663	-5	13.8	-131.079	5.84271	-166.094	5.82958	-200.907	5.84271	-3561.55
	13.85	-1.45229	27.5663	-5	13.85	-131.09	5.85584	-185.094	5.84271	-200.639	5.85584	-3584.84
	13.9	-1.45355	27.5663	-5	13.9	-131.093	5.86897	-202.094	5.85584	-200.35	5.86897	-3592.15
	13.95	-1.45348	27.5663	-5	13.95	-131.091	5.8821	-183.094	5.86897	-200.041	5.8821	-3592.48
	14	-1.45214	27.5663	-5	14	-131.082	5.89523	-192.094	5.8821	-199.713	5.89523	-3582.83
	14.05	-1.44893	27.5663	-5	14.05	-131.058	5.90836	-184.094	5.89523	-199.365	5.90836	-3604.19
	14.1	-1.44161	27.5663	-5	14.1	-130.921	5.92149	-162.094	5.90836	-198.999	5.92149	-3592.58
	14.15	-1.42053	27.5663	-5	14.15	-128.868	5.93462	-166.094	5.92149	-198.616	5.93462	-3585.98
	14.2	-1.23089	27.5663	-5	14.2	-129.256	5.94775	-169.094	5.93462	-198.215	5.94775	-3596.39
	14.25	-0.0293	27.5663	-5	14.25	-130.912	5.96088	-195.094	5.94775	-197.798	5.96088	-3585.83
	14.3	-1.07387	27.5663	-5	14.3	-130.987	5.97401	-177.094	5.96088	-197.364	5.97401	-3613.28
	14.35	-1.41493	27.6285	-5	14.35	-130.985	5.98714	-178.094	5.97401	-196.914	5.98714	-3602.74
	14.4	-1.44086	27.6285	-5	14.4	-130.958	6.00027	-167.094	5.98714	-196.448	6.00027	-3591.22
	14.45	-1.44942	27.6285	-5	14.45	-130.898	6.0134	-177.094	6.00027	-195.966	6.0134	-3596.72
	14.5	-1.45329	27.85	-5	14.5	-130.779	6.02653	-167.094	6.0134	-195.468	6.02653	-3581.24
	14.55	-1.45537	27.85	-5	14.55	-130.51	6.03966	-188.094	6.02653	-194.954	6.03966	-3592.77
	14.6	-1.45661	27.85	-5	14.6	-129.693	6.05279	-166.094	6.03966	-194.424	6.05279	-3578.32
	14.65	-1.45744	27.85	-5	14.65	-119.154	6.06592	-162.094	6.05279	-193.876	6.06592	-3589.88
	14.7	-1.4595	27.85	-5	14.7	-93.2935	6.07905	-157.094	6.06592	-193.31	6.07905	-3590.47
	14.75	-1.46001	27.85	-5	14.75	-123.404	6.09218	-162.094	6.07905	-192.725	6.09218	-3578.07
	14.8	-1.46001	27.85	-5	14.8	-129.955	6.10531	-162.094	6.09218	-192.12	6.10531	-3596.7
	14.85	-1.46001	27.85	-5	14.85	-130.595	6.11844	-153.094	6.10531	-191.494	6.11844	-3593.35
	14.9	-1.46001	27.85	-5	14.9	-130.821	6.13157	-162.094	6.11844	-190.844	6.13157	-3591.02
	14.95	-1.46001	27.9206	-5	14.95	-130.927	6.1447	-162.094	6.13157	-190.169	6.1447	-3583.73
	15	-1.46001	27.9206	-5	15	-130.985	6.15783	-152.094	6.1447	-189.466	6.15783	-3576.46
	15.05	-1.46001	27.9206	-5	15.05	-131.02	6.17096	-158.094	6.15783	-188.732	6.17096	-3585.23
	15.1	-1.46001	27.9206	-5	15.1	-131.05	6.18409	-152.094	6.17096	-187.964	6.18409	-3571.03
	15.15	-1.46001	27.9206	-5	15.15	-131.108	6.19722	-138.094	6.18409	-187.159	6.19722	-3596.88
	15.2	-1.46001	27.9206	-5	15.2	-131.118	6.21035	-140.094	6.19722	-186.312	6.21035	-3604.77
	15.25	-1.46001	27.9206	-5	15.25	-131.118	6.22348	-149.094	6.21035	-185.419	6.22348	-3599.72
	15.3	-1.46001	27.9206	-5	15.3	-131.118	6.23661	-142.094	6.22348	-184.474	6.23661	-3585.72
	15.35	-1.46001	27.9206	-5	15.35	-131.117	6.24974	-149.094	6.23661	-183.471	6.24974	-3589.79
	15.4	-1.45983	28.0776	-5	15.4	-131.117	6.26288	-144.094	6.24974	-182.405	6.26288	-3556.92
	15.45	-1.45969	28.0776	-5	15.45	-131.116	6.27601	-133.094	6.26288	-181.269	6.27601	-3582.14
	15.5	-1.45958	28.0776	-5	15.5	-131.115	6.28914	-149.094	6.27601	-180.054	6.28914	-3594.44
	15.55	-1.45941	28.0776	-5	15.55	-131.113	6.30227	-146.094	6.28914	-178.753	6.30227	-3592.83
	15.6	-1.4591	28.0776	-5	15.6	-131.108	6.3154	-139.094	6.30227	-177.357	6.3154	-3597.33
	15.65	-1.45848	28.0776	-5	15.65	-131.088	6.32853	-120.094	6.3154	-175.856	6.32853	-3593.95
	15.7	-1.45693	28.1488	-5	15.7	-130.756	6.34166	-118.094	6.32853	-174.241	6.34166	-3582.69
	15.75	-1.45009	28.1488	-5	15.75	-130.743	6.35479	-139.094	6.34166	-172.5	6.35479	-3594.57
	15.8	-1.3244	28.1488	-5	15.8	-131.05	6.36792	-103.094	6.35479	-170.623	6.36792	-3623.59
	15.85	-1.36847	28.1488	-5	15.85	-131.088	6.38105	-97.0937	6.36792	-168.597	6.38105	-3603.78
	15.9	-1.45111	28.1488	-5	15.9	-131.087	6.39418	-103.094	6.38105	-166.411	6.39418	-3576.14
	15.95	-1.45724	28.1488	-5	15.95	-131.079	6.40731	-102.094	6.39418	-164.052	6.40731	-3602.69
	16	-1.4586	28.7076	-5	16	-131.06	6.42044	-88.0937	6.40731	-161.506	6.42044	-3591.43
	16.05	-1.45915	28.7076	-5	16.05	-131.018	6.43357	-94.0937	6.42044	-158.761	6.43357	-3591.39
	16.1	-1.45944	28.7076	-5	16.1	-130.9	6.4467	-83.0937	6.43357	-155.804	6.4467	-3568.57
	16.15	-1.4596	28.7076	-5	16.15	-129.951	6.45983	-86.0937	6.4467	-152.621	6.45983	-3604.99
	16.2	-1.4597	28.7076	-5	16.2	-123.103	6.47296	-74.0937	6.45983	-149.199	6.47296	-3579.67
	16.25	-1.45989	28.7076	-5	16.25	-128.092	6.48609	-49.0937	6.47296	-145.526	6.48609	-3579.6
	16.3	-1.46001	28.7805	-5	16.3	-130.821	6.49922	-60.0937	6.48609	-141.589	6.49922	-3587.81
	16.35	-1.46001	28.7805	-5	16.35	-131	6.51235	-54.0937	6.49922	-137.378	6.51235	-3601.31
	16.4	-1.46001	28.7805	-5	16.4	-131.054	6.52548	-3.09368	6.51235	-132.882	6.52548	-3580.1
	16.45	-1.46001	28.7805	-5	16.45	-131.078	6.53861	-42.0937	6.52548	-128.09	6.53861	-3547.19
	16.5	-1.46001	28.7805	-5	16.5	-131.091	6.55174	-2.09368	6.53861	-122.997	6.55174	-3591.6
	16.55	-1.46001	28.7805	-5	16.55	-131.098	6.56487	-2.09368	6.55174	-117.594	6.56487	-3592.31
	16.6	-1.46001	28.9291	-5	16.6	-131.103	6.578	5.90632	6.56487	-111.878	6.578	-3563.35
	16.65	-1.46001	28.9291	-5	16.65	-131.114	6.59113	4.90632	6.578	-105.845	6.59113	-3563.7
	16.7	-1.46001	28.9291	-5	16.7	-131.118	6.60426	-1.09368	6.59113	-99.4957	6.60426	-3606.36
	16.75	-1.46001	28.9291	-5	16.75	-131.117	6.61739	32.9063	6.60426	-92.8317	6.61739	-3567.33
	16.8	-1.45979	28.9291	-5	16.8	-131.116	6.63052	24.9063	6.61739	-85.8577	6.63052	-3583.61
	16.85	-1.45914	28.9291	-5	16.85	-131.115	6.64365	52.9063	6.63052	-78.5811	6.64365	-3593.18
	16.9	-1.45874	29.0025	-5	16.9	-131.114	6.65678	40.9063	6.64365	-71.0124	6.65678	-3590.03
	16.95	-1.45828	29.0025	-5	16.95	-131.112	6.66991	107.906	6.65678	-63.1651	6.66991	-3611.14
	17	-1.45752	29.0025	-5	17	-131.108	6.68304	79.9063	6.66991	-55.056	6.68304	-3598.49
	17.05	-1.45611	29.0025	-5	17.05	-131.095	6.69617	86.9063	6.68304	-46.705	6.69617	-3590.06
	17.1	-1.45304	29.0025	-5	17.1	-131.009	6.7093	87.9063	6.69617	-38.1357	6.7093	-3606.82
	17.15	-1.44416	29.0025	-5	17.15	-130.186	6.72244	142.906	6.7093	-29.3749	6.72244	-3590.74
	17.2	-1.34931	29.2078	-5	17.2	-130.668	6.73557	151.906	6.72244	-20.4527	6.73557	-3587.79
	17.25	-0.9948	29.2078	-5	17.25	-131.044	6.7487	152.906	6.73557	-11.4027	6.7487	-3600.93
	17.3	-1.29229	29.2078	-5	17.3	-131.056	6.76183	156.906	6.7487	-2.26166	6.76183	-3595.12
	17.35	-1.44241	29.2078	-5	17.35	-131.041	6.77496	182.906	6.76183	6.93054	6.77496	-3569.32
	17.4	-1.4527	29.2078	-5	17.4	-131.002	6.78809	182.906	6.77496	16.131	6.78809	-3583.49
	17.45	-1.45599	29.2078	-5	17.45	-130.908	6.80122	193.906	6.78809	25.294	6.80122	-3610.56
	17.5	-1.45746	29.2078	-5	17.5	-130.607	6.81435	167.906	6.80122	34.3712	6.81435	-3574.5
	17.55	-1.45825	29.2078	-5	17.55	-125.852	6.82748	233.906	6.81435	43.3122	6.82748	-3575.26
	17.6	-1.45872	29.2078	-5	17.6	-121.228	6.84061	198.906	6.82748	52.0643	6.84061	-3590.76
	17.65	-1.45903	29.2078	-5	17.65	-128.391	6.85374	224.906	6.84061	60.5733	6.85374	-3574.98
	17.7	-1.45971	29.2078	-5	17.7	-130.744	6.86687	228.906	6.85374	68.7837	6.86687	-3591.83
	17.75	-1.45992	29.2078	-5	17.75	-130.95	6.88	196.906	6.86687	76.6394	6.88	-3598.28
	17.8	-1.45988	29.282	-5	17.8	-131.021	6.89313	233.906	6.88	84.084	6.89313	-3606.25
	17.85	-1.45983	29.282	-5	17.85	-131.054	6.90626	214.906	6.89313	91.0612	6.90626	-3575.71
	17.9	-1.45975	29.282	-5	17.9	-131.07	6.91939	224.906	6.90626	97.5162	6.91939	-3620.59
	17.95	-1.4596	29.282	-5	17.95	-131.073	6.93252	214.906	6.91939	103.396	6.93252	-3593.84
	18	-1.45925	29.282	-5	18	-130.988	6.94565	215.906	6.93252	108.65	6.94565	-3569.42
	18.05	-1.45816	29.282	-5	18.05	-130.79	6.95878	187.906	6.94565	113.231	6.95878	-3606.29
	18.1	-1.44187	29.282	-5	18.1	-131.001	6.97191	230.906	6.95878	117.096	6.97191	-3576.4
	18.15	-1.42254	29.282	-5	18.15	-131.105	6.98504	205.906	6.97191	120.21	6.98504	-3566.73
	18.2	-1.44797	29.282	-5	18.2	-131.113	6.99817	247.906	6.98504	122.541	6.99817	-3581.26
	18.25	-1.45852	29.282	-5	18.25	-131.115	7.0113	201.906	6.99817	124.066	7.0113	-3581.96
	18.3	-1.45936	29.282	-5	18.3	-131.116	7.02443	227.906	7.0113	124.768	7.02443	-3581.83
	18.35	-1.45964	29.282	-5	18.35	-131.117	7.03756	185.906	7.02443	124.641	7.03756	-3580.88
	18.4	-1.45977	30.0299	-5	18.4	-131.116	7.05069	159.906	7.03756	123.685	7.05069	-3578.1
	18.45	-1.45985	30.0299	-5	18.45	-131.108	7.06382	168.906	7.05069	121.91	7.06382	-3554.52
	18.5	-1.45989	30.0299	-5	18.5	-131.113	7.07695	140.906	7.06382	119.332	7.07695	-3594.17
	18.55	-1.45992	30.0299	-5	18.55	-131.118	7.09008	117.906	7.07695	115.977	7.09008	-3594.07
	18.6	-1.45999	30.0299	-5	18.6	-131.118	7.10321	153.906	7.09008	111.876	7.10321	-3592.26
	18.65	-1.46001	30.0299	-5	18.65	-131.118	7.11634	113.906	7.10321	107.069	7.11634	-3570.79
	18.7	-1.46001	30.0872	-5	18.7	-131.118	7.12947	94.9063	7.11634	101.599	7.12947	-3557.7
	18.75	-1.46001	30.0872	-5	18.75	-131.118	7.1426	148.906	7.12947	95.5132	7.1426	-3588.06
	18.8	-1.46001	30.0872	-5	18.8	-131.118	7.15573	124.906	7.1426	88.8645	7.15573	-3611.9
	18.85	-1.46001	30.0872	-5	18.85	-131.118	7.16886	112.906	7.15573	81.7067	7.16886	-3611.29
	18.9	-1.46001	30.0872	-5	18.9	-131.118	7.182	69.9063	7.16886	74.0961	7.182	-3584.28
	18.95	-1.46001	30.0872	-5	18.95	-131.118	7.19513	61.9063	7.182	66.0899	7.19513	-3599.94
	19	-1.46001	30.1063	-5	19	-131.118	7.20826	82.9063	7.19513	57.7456	7.20826	-3566.31
	19.05	-1.46001	30.1063	-5	19.05	-131.118	7.22139	65.9063	7.20826	49.1207	7.22139	-3607.46
	19.1	-1.46001	30.1063	-5	19.1	-131.118	7.23452	3.90632	7.22139	40.2719	7.23452	-3564.45
	19.15	-1.46001	30.1063	-5	19.15	-131.118	7.24765	55.9063	7.23452	31.2547	7.24765	-3563.31
	19.2	-1.46001	30.1063	-5	19.2	-131.118	7.26078	45.9063	7.24765	22.1232	7.26078	-3558.12
	19.25	-1.46001	30.1063	-5	19.25	-131.118	7.27391	29.9063	7.26078	12.9295	7.27391	-3617.91
	19.3	-1.46001	30.1637	-5	19.3	-131.118	7.28704	7.90632	7.27391	3.72351	7.28704	-3583.74
	19.35	-1.46001	30.1637	-5	19.35	-131.118	7.30017	24.9063	7.28704	-5.4473	7.30017	-3598.65
	19.4	-1.46	30.1637	-5	19.4	-131.118	7.3133	-22.0937	7.30017	-14.5381	7.3133	-3580.68
	19.45	-1.46	30.1638	-5	19.45	-131.117	7.32643	-15.0937	7.3133	-23.5068	7.32643	-3570.88
	19.5	-1.45999	30.1638	-5	19.5	-131.117	7.33956	7.90632	7.32643	-32.3145	7.33956	-3594.27
	19.55	-1.45998	30.1638	-5	19.55	-131.116	7.35269	-15.0937	7.33956	-40.9251	7.35269	-3596.89
	19.6	-1.45997	30.8321	-5	19.6	-131.112	7.36582	-32.0937	7.35269	-49.3058	7.36582	-3602.76
	19.65	-1.45994	30.8321	-5	19.65	-131.04	7.37895	-67.0937	7.36582	-57.4271	7.37895	-3579.93
	19.7	-1.45985	30.8321	-5	19.7	-130.992	7.39208	-61.0937	7.37895	-65.2624	7.39208	-3594.4
	19.75	-1.45923	30.8321	-5	19.75	-131.059	7.40521	-68.0937	7.39208	-72.7886	7.40521	-3579.21
	19.8	-1.45384	30.8321	-5	19.8	-131.092	7.41834	-68.0937	7.40521	-79.9855	7.41834	-3598.36
	19.85	-1.45667	30.8321	-5	19.85	-131.085	7.43147	-73.0937	7.41834	-86.8359	7.43147	-3630.87
	19.9	-1.45968	30.8321	-5	19.9	-131.067	7.4446	-72.0937	7.43147	-93.3257	7.4446	-3618.75
	19.95	-1.4599	30.8321	-5	19.95	-131.021	7.45773	-84.0937	7.4446	-99.4436	7.45773	-3588.01
	20	-1.45995	30.8321	-5	20	-130.862	7.47086	-96.0937	7.45773	-105.181	7.47086	-3577.66
	20.05	-1.45998	30.8321	-5	20.05	-127.854	7.48399	-83.0937	7.47086	-110.531	7.48399	-3568.7
	20.1	-1.45999	30.8321	-5	20.1	-127.836	7.49712	-109.094	7.48399	-115.491	7.49712	-3582.13
	20.15	-1.45993	30.8321	-5	20.15	-130.066	7.51025	-75.0937	7.49712	-120.059	7.51025	-3602.96
	20.2	-1.45986	30.9107	-5	20.2	-130.968	7.52338	-106.094	7.51025	-124.234	7.52338	-3588.17
	20.25	-1.45982	30.9107	-5	20.25	-131.048	7.53651	-134.094	7.52338	-128.02	7.53651	-3590.77
	20.3	-1.45975	30.9107	-5	20.3	-131.074	7.54964	-137.094	7.53651	-131.42	7.54964	-3607.75
	20.35	-1.45964	30.9107	-5	20.35	-131.083	7.56277	-120.094	7.54964	-134.439	7.56277	-3582.11
	20.4	-1.45942	30.9107	-5	20.4	-131.074	7.5759	-150.094	7.56277	-137.084	7.5759	-3583.83
	20.45	-1.45893	30.9107	-5	20.45	-130.786	7.58903	-141.094	7.5759	-139.363	7.58903	-3586.91
	20.5	-1.45744	30.9107	-5	20.5	-130.745	7.60216	-134.094	7.58903	-141.283	7.60216	-3594.34
	20.55	-1.43656	30.9107	-5	20.55	-130.976	7.61529	-165.094	7.60216	-142.856	7.61529	-3596.1
	20.6	-1.40738	30.9107	-5	20.6	-131.101	7.62842	-145.094	7.61529	-144.091	7.62842	-3578.19
	20.65	-1.43405	30.9107	-5	20.65	-131.11	7.64155	-136.094	7.62842	-145	7.64155	-3591.6
	20.7	-1.45734	30.9107	-5	20.7	-131.114	7.65469	-152.094	7.64155	-145.594	7.65469	-3579.31
	20.75	-1.45881	30.9107	-5	20.75	-131.115	7.66782	-136.094	7.65469	-145.886	7.66782	-3603.3
	20.8	-1.45917	31.1509	-5	20.8	-131.112	7.68095	-152.094	7.66782	-145.888	7.68095	-3570.58
	20.85	-1.45913	31.1509	-5	20.85	-131.083	7.69408	-135.094	7.68095	-145.614	7.69408	-3589.11
	20.9	-1.45822	31.1509	-5	20.9	-131.097	7.70721	-150.094	7.69408	-145.078	7.70721	-3599.9
	20.95	-1.43902	31.1509	-5	20.95	-131.112	7.72034	-161.094	7.70721	-144.293	7.72034	-3586.92
	21	-1.44533	31.1509	-5	21	-131.113	7.73347	-149.094	7.72034	-143.275	7.73347	-3581.15
	21.05	-1.45608	31.1509	-5	21.05	-131.11	7.7466	-153.094	7.73347	-142.038	7.7466	-3597.59
	21.1	-1.45937	31.2302	-5	21.1	-131.103	7.75973	-148.094	7.7466	-140.598	7.75973	-3589.22
	21.15	-1.45971	31.2302	-5	21.15	-131.07	7.77286	-158.094	7.75973	-138.971	7.77286	-3597.02
	21.2	-1.45983	31.2303	-5	21.2	-130.479	7.78599	-157.094	7.77286	-137.173	7.78599	-3591.97
	21.25	-1.45989	31.2303	-5	21.25	-130.708	7.79912	-138.094	7.78599	-135.222	7.79912	-3570.06
	21.3	-1.45993	31.2303	-5	21.3	-131.018	7.81225	-162.094	7.79912	-133.133	7.81225	-3573.27
	21.35	-1.45995	31.2303	-5	21.35	-131.101	7.82538	-144.094	7.81225	-130.926	7.82538	-3575.57
	21.4	-1.45997	31.3566	-5	21.4	-131.11	7.83851	-144.094	7.82538	-128.619	7.83851	-3596.96
	21.45	-1.46	31.3566	-5	21.45	-131.113	7.85164	-156.094	7.83851	-126.229	7.85164	-3581.41
	21.5	-1.46001	31.3566	-5	21.5	-131.115	7.86477	-152.094	7.85164	-123.777	7.86477	-3608.91
	21.55	-1.46001	31.3566	-5	21.55	-131.116	7.8779	-134.094	7.86477	-121.281	7.8779	-3562.43
	21.6	-1.46001	31.3566	-5	21.6	-131.116	7.89103	-148.094	7.8779	-118.763	7.89103	-3576.95
	21.65	-1.45998	31.3566	-5	21.65	-131.117	7.90416	-149.094	7.89103	-116.241	7.90416	-3563.45
	21.7	-1.45995	31.3566	-5	21.7	-131.118	7.91729	-114.094	7.90416	-113.737	7.91729	-3575.92
	21.75	-1.45993	31.3566	-5	21.75	-131.118	7.93042	-153.094	7.91729	-111.272	7.93042	-3576.33
	21.8	-1.4599	31.3566	-5	21.8	-131.118	7.94355	-148.094	7.93042	-108.866	7.94355	-3579.65
	21.85	-1.45984	31.3566	-5	21.85	-131.115	7.95668	-132.094	7.94355	-106.541	7.95668	-3605.87
	21.9	-1.45974	31.3566	-5	21.9	-131.108	7.96981	-137.094	7.95668	-104.317	7.96981	-3600.98
	21.95	-1.4595	31.3566	-5	21.95	-131.038	7.98294	-116.094	7.96981	-102.215	7.98294	-3596.94
	22	-1.45866	31.4365	-5	22	-131.069	7.99607	-128.094	7.98294	-100.255	7.99607	-3585.73
	22.05	-1.44315	31.4365	-5	22.05	-131.098	8.0092	-122.094	7.99607	-98.4587	8.0092	-3592.35
	22.1	-1.44388	31.4365	-5	22.1	-131.098	8.02233	-130.094	8.0092	-96.8436	8.02233	-3571.76
	22.15	-1.45223	31.4365	-5	22.15	-131.085	8.03546	-111.094	8.02233	-95.4283	8.03546	-3603.96
	22.2	-1.45912	31.4365	-5	22.2	-131.048	8.04859	-137.094	8.03546	-94.2301	8.04859	-3587.93
	22.25	-1.45962	31.4365	-5	22.25	-130.766	8.06172	-102.094	8.04859	-93.2643	8.06172	-3575.65
	22.3	-1.45979	31.4366	-5	22.3	-128.588	8.07485	-90.0937	8.06172	-92.5448	8.07485	-3580.11
	22.35	-1.45987	31.4366	-5	22.35	-129.683	8.08798	-98.0937	8.07485	-92.0838	8.08798	-3598.3
	22.4	-1.45991	31.4366	-5	22.4	-130.938	8.10111	-78.0937	8.08798	-91.8907	8.10111	-3596.22
	22.45	-1.45994	31.4366	-5	22.45	-131.069	8.11425	-101.094	8.10111	-91.9731	8.11425	-3598.86
	22.5	-1.45996	31.4366	-5	22.5	-131.093	8.12738	-92.0937	8.11425	-92.3356	8.12738	-3576.21
	22.55	-1.45999	31.4366	-5	22.55	-131.103	8.14051	-70.0937	8.12738	-92.9804	8.14051	-3591.28
	22.6	-1.46001	31.6706	-5	22.6	-131.108	8.15364	-63.0937	8.14051	-93.907	8.15364	-3591.08
	22.65	-1.46001	31.6706	-5	22.65	-131.111	8.16677	-68.0937	8.15364	-95.1121	8.16677	-3601.6
	22.7	-1.46001	31.6706	-5	22.7	-131.113	8.1799	-80.0937	8.16677	-96.5901	8.1799	-3590.86
	22.75	-1.46001	31.6706	-5	22.75	-131.116	8.19303	-73.0937	8.1799	-98.3325	8.19303	-3602.86
	22.8	-1.46001	31.6706	-5	22.8	-131.118	8.20616	-78.0937	8.19303	-100.329	8.20616	-3592.62
	22.85	-1.46001	31.6706	-5	22.85	-131.118	8.21929	-60.0937	8.20616	-102.568	8.21929	-3602.16
	22.9	-1.46001	31.7514	-5	22.9	-131.118	8.23242	-40.0937	8.21929	-105.034	8.23242	-3596.48
	22.95	-1.46001	31.7514	-5	22.95	-131.117	8.24555	-66.0937	8.23242	-107.712	8.24555	-3566.61
	23	-1.46001	31.7514	-5	23	-131.112	8.25868	-65.0937	8.24555	-110.585	8.25868	-3558.55
	23.05	-1.46001	31.7514	-5	23.05	-131.115	8.27181	-75.0937	8.25868	-113.637	8.27181	-3588.34
	23.1	-1.46001	31.7514	-5	23.1	-131.118	8.28494	-62.0937	8.27181	-116.848	8.28494	-3587.99
	23.15	-1.46001	31.7514	-5	23.15	-131.118	8.29807	-74.0937	8.28494	-120.2	8.29807	-3577.52
	23.2	-1.46001	31.9276	-5	23.2	-131.118	8.3112	-80.0937	8.29807	-123.674	8.3112	-3611.94
	23.25	-1.46001	31.9276	-5	23.25	-131.118	8.32433	-61.0937	8.3112	-127.252	8.32433	-3585.28
	23.3	-1.46001	31.9276	-5	23.3	-131.118	8.33746	-72.0937	8.32433	-130.914	8.33746	-3603.55
	23.35	-1.45999	32.0091	-5	23.35	-131.117	8.35059	-69.0937	8.33746	-134.643	8.35059	-3588.77
	23.4	-1.45992	32.0091	-5	23.4	-131.117	8.36372	-53.0937	8.35059	-138.421	8.36372	-3589.96
	23.45	-1.45985	32.0091	-5	23.45	-131.116	8.37685	-61.0937	8.36372	-142.23	8.37685	-3614.14
	23.5	-1.45979	32.3827	-5	23.5	-131.115	8.38998	-81.0937	8.37685	-146.053	8.38998	-3590.32
	23.55	-1.4597	32.3827	-5	23.55	-131.112	8.40311	-106.094	8.38998	-149.876	8.40311	-3577.51
	23.6	-1.45955	32.3827	-5	23.6	-131.103	8.41624	-82.0937	8.40311	-153.683	8.41624	-3567.73
	23.65	-1.45924	32.3827	-5	23.65	-130.986	8.42937	-111.094	8.41624	-157.459	8.42937	-3586
	23.7	-1.45847	32.3827	-5	23.7	-130.823	8.4425	-113.094	8.42937	-161.192	8.4425	-3575.32
	23.75	-1.45489	32.3827	-5	23.75	-130.918	8.45563	-107.094	8.4425	-164.87	8.45563	-3592.71
	23.8	-1.39578	32.4654	-5	23.8	-131.099	8.46876	-100.094	8.45563	-168.481	8.46876	-3593.18
	23.85	-1.42631	32.4654	-5	23.85	-131.111	8.48189	-96.0937	8.46876	-172.016	8.48189	-3595.73
	23.9	-1.44759	32.4654	-5	23.9	-131.114	8.49502	-118.094	8.48189	-175.466	8.49502	-3598.37
	23.95	-1.45814	32.4654	-5	23.95	-131.115	8.50815	-126.094	8.49502	-178.822	8.50815	-3586.11
	24	-1.45908	32.4654	-5	24	-131.105	8.52128	-149.094	8.50815	-182.078	8.52128	-3587.96
	24.05	-1.45933	32.4654	-5	24.05	-131.11	8.53441	-116.094	8.52128	-185.229	8.53441	-3585.92
	24.1	-1.45857	32.6878	-5	24.1	-131.114	8.54754	-141.094	8.53441	-188.27	8.54754	-3587
	24.15	-1.454	32.6878	-5	24.15	-131.117	8.56067	-139.094	8.54754	-191.196	8.56067	-3575.19
	24.2	-1.45641	32.6878	-5	24.2	-131.118	8.5738	-134.094	8.56067	-194.006	8.5738	-3597.49
	24.25	-1.45943	32.6879	-5	24.25	-131.117	8.58694	-138.094	8.5738	-196.697	8.58694	-3590.92
	24.3	-1.45985	32.6879	-5	24.3	-131.105	8.60007	-150.094	8.58694	-199.269	8.60007	-3584.47
	24.35	-1.45994	32.6879	-5	24.35	-131.099	8.6132	-166.094	8.60007	-201.721	8.6132	-3574.14
	24.4	-1.45996	32.7713	-5	24.4	-131.104	8.62633	-152.094	8.6132	-204.055	8.62633	-3573.92
	24.45	-1.45996	32.7713	-5	24.45	-131.117	8.63946	-165.094	8.62633	-206.27	8.63946	-3557.82
	24.5	-1.45996	32.7713	-5	24.5	-131.117	8.65259	-179.094	8.63946	-208.371	8.65259	-3579.83
	24.55	-1.45996	32.7714	-5	24.55	-131.117	8.66572	-177.094	8.65259	-210.357	8.66572	-3590.96
	24.6	-1.45994	32.7714	-5	24.6	-131.116	8.67885	-188.094	8.66572	-212.234	8.67885	-3603.19
	24.65	-1.4599	32.7714	-5	24.65	-131.091	8.69198	-193.094	8.67885	-214.003	8.69198	-3577.52
	24.7	-1.45978	32.885	-5	24.7	-131.103	8.70511	-195.094	8.69198	-215.671	8.70511	-3586.95
	24.75	-1.45883	32.885	-5	24.75	-131.109	8.71824	-186.094	8.70511	-217.242	8.71824	-3592.47
	24.8	-1.45182	32.885	-5	24.8	-131.117	8.73137	-195.094	8.71824	-218.722	8.73137	-3575.08
	24.85	-1.45563	32.885	-5	24.85	-131.118	8.7445	-190.094	8.73137	-220.116	8.7445	-3585.76
	24.9	-1.45887	32.885	-5	24.9	-131.118	8.75763	-194.094	8.7445	-221.427	8.75763	-3589.53
	24.95	-1.45726	32.885	-5	24.95	-131.114	8.77076	-206.094	8.75763	-222.659	8.77076	-3571.37
	25	-1.4554	32.969	-5	25	-131.114	8.78389	-210.094	8.77076	-223.818	8.78389	-3586.28
	25.05	-1.45397	32.969	-5	25.05	-131.115	8.79702	-204.094	8.78389	-224.907	8.79702	-3590.26
	25.1	-1.45169	32.969	-5	25.1	-131.117	8.81015	-213.094	8.79702	-225.93	8.81015	-3577.3
	25.15	-1.44773	32.969	-5	25.15	-131.116	8.82328	-208.094	8.81015	-226.892	8.82328	-3581.39
	25.2	-1.44002	32.969	-5	25.2	-131.114	8.83641	-218.094	8.82328	-227.797	8.83641	-3573.54
	25.25	-1.41953	32.969	-5	25.25	-131.083	8.84954	-208.094	8.83641	-228.648	8.84954	-3578.74
	25.3	-1.34918	33.1336	-5	25.3	-131.009	8.86267	-227.094	8.84954	-229.448	8.86267	-3597.99
	25.35	-0.06683	33.1336	-5	25.35	-131.044	8.8758	-218.094	8.86267	-230.203	8.8758	-3578.28
	25.4	-0.55547	33.1336	-5	25.4	-131.109	8.88893	-212.094	8.8758	-230.914	8.88893	-3577.61
	25.45	-0.78381	33.1336	-5	25.45	-131.116	8.90206	-219.094	8.88893	-231.586	8.90206	-3586.97
	25.5	-1.37706	33.1336	-5	25.5	-131.117	8.91519	-224.094	8.90206	-232.22	8.91519	-3587.37
	25.55	-1.40439	33.1336	-5	25.55	-131.117	8.92832	-222.094	8.91519	-232.821	8.92832	-3581.8
	25.6	-1.37936	33.1336	-5	25.6	-131.118	8.94145	-214.094	8.92832	-233.389	8.94145	-3570.26
	25.65	-0.85254	33.1336	-5	25.65	-131.118	8.95458	-205.094	8.94145	-233.929	8.95458	-3578.75
	25.7	-0.2603	33.1336	-5	25.7	-131.118	8.96771	-208.094	8.95458	-234.441	8.96771	-3599.26
	25.75	-0.54465	33.1336	-5	25.75	-131.118	8.98084	-216.094	8.96771	-234.928	8.98084	-3575.8
	25.8	-1.35808	33.1336	-5	25.8	-131.117	8.99397	-222.094	8.98084	-235.392	8.99397	-3588.36
	25.85	-1.42723	33.1336	-5	25.85	-131.116	9.0071	-220.094	8.99397	-235.834	9.0071	-3562.94
	25.9	-1.44247	33.2183	-5	25.9	-131.095	9.02023	-233.094	9.0071	-236.256	9.02023	-3579.53
	25.95	-1.448	33.2183	-5	25.95	-131.102	9.03336	-218.094	9.02023	-236.659	9.03336	-3590.15
	26	-1.45043	33.2183	-5	26	-131.104	9.0465	-237.094	9.03336	-237.044	9.0465	-3605.78
	26.05	-1.4492	33.2183	-5	26.05	-131.114	9.05963	-226.094	9.0465	-237.413	9.05963	-3584.43
	26.1	-1.44982	33.2183	-5	26.1	-131.113	9.07276	-214.094	9.05963	-237.765	9.07276	-3591.09
	26.15	-1.44857	33.2183	-5	26.15	-131.101	9.08589	-233.094	9.07276	-238.103	9.08589	-3590.76
	26.2	-1.43964	33.2183	-5	26.2	-130.906	9.09902	-216.094	9.08589	-238.427	9.09902	-3574.45
	26.25	-1.37271	33.2183	-5	26.25	-131.015	9.11215	-223.094	9.09902	-238.737	9.11215	-3606.16
	26.3	-0.71942	33.2183	-5	26.3	-131.045	9.12528	-230.094	9.11215	-239.033	9.12528	-3573.87
	26.35	-1.12287	33.2183	-5	26.35	-131.11	9.13841	-234.094	9.12528	-239.317	9.13841	-3581.6
	26.4	-1.34171	33.2183	-5	26.4	-131.115	9.15154	-235.094	9.13841	-239.589	9.15154	-3582.34
	26.45	-1.4374	33.2183	-5	26.45	-131.116	9.16467	-221.094	9.15154	-239.848	9.16467	-3589.1
	26.5	-1.44236	33.8697	-5	26.5	-131.117	9.1778	-230.094	9.16467	-240.095	9.1778	-3583.86
	26.55	-1.41975	33.8697	-5	26.55	-131.117	9.19093	-225.094	9.1778	-240.331	9.19093	-3585.64
	26.6	-1.09157	33.8697	-5	26.6	-131.118	9.20406	-231.094	9.19093	-240.555	9.20406	-3585.42
	26.65	-1.30339	33.8697	-5	26.65	-131.118	9.21719	-233.094	9.20406	-240.768	9.21719	-3589.22
	26.7	-1.38234	33.8697	-5	26.7	-131.118	9.23032	-240.094	9.21719	-240.972	9.23032	-3590.02
	26.75	-1.44882	33.8697	-5	26.75	-131.118	9.24345	-217.094	9.23032	-241.169	9.24345	-3577.83
	26.8	-1.45496	33.8697	-5	26.8	-131.118	9.25658	-223.094	9.24345	-241.361	9.25658	-3588.64
	26.85	-1.45734	33.8697	-5	26.85	-131.118	9.26971	-225.094	9.25658	-241.547	9.26971	-3596.46
	26.9	-1.45826	33.8697	-5	26.9	-131.118	9.28284	-237.094	9.26971	-241.727	9.28284	-3586.29
	26.95	-1.45877	33.8697	-5	26.95	-131.118	9.29597	-221.094	9.28284	-241.902	9.29597	-3579.12
	27	-1.45908	33.8697	-5	27	-131.118	9.3091	-233.094	9.29597	-242.072	9.3091	-3586.95
	27.05	-1.45866	33.8697	-5	27.05	-131.118	9.32223	-224.094	9.3091	-242.236	9.32223	-3594.8
	27.1	-1.45867	33.9564	-5	27.1	-131.118	9.33536	-222.094	9.32223	-242.396	9.33536	-3582.64
	27.15	-1.45828	33.9564	-5	27.15	-131.118	9.34849	-243.094	9.33536	-242.551	9.34849	-3588.49
	27.2	-1.45768	33.9564	-5	27.2	-131.118	9.36162	-233.094	9.34849	-242.702	9.36162	-3595.34
	27.25	-1.45671	33.9564	-5	27.25	-131.118	9.37475	-233.094	9.36162	-242.847	9.37475	-3592.2
	27.3	-1.45497	33.9564	-5	27.3	-131.118	9.38788	-212.094	9.37475	-242.988	9.38788	-3600.07
	27.35	-1.45135	33.9564	-5	27.35	-131.117	9.40101	-226.094	9.38788	-243.125	9.40101	-3591.93
	27.4	-1.44159	33.9564	-5	27.4	-131.101	9.41414	-241.094	9.40101	-243.257	9.41414	-3581.81
	27.45	-1.3682	33.9564	-5	27.45	-131.11	9.42727	-233.094	9.41414	-243.385	9.42727	-3580.68
	27.5	-0.80202	33.9564	-5	27.5	-131.111	9.4404	-227.094	9.42727	-243.509	9.4404	-3602.56
	27.55	-1.16737	33.9564	-5	27.55	-131.117	9.45353	-238.094	9.4404	-243.629	9.45353	-3590.45
	27.6	-1.34985	33.9564	-5	27.6	-131.116	9.46666	-235.094	9.45353	-243.744	9.46666	-3587.34
	27.65	-1.44256	33.9564	-5	27.65	-131.109	9.47979	-238.094	9.46666	-243.855	9.47979	-3599.23
	27.7	-1.45138	34.1631	-5	27.7	-131.039	9.49292	-232.094	9.47979	-243.962	9.49292	-3580.13
	27.75	-1.45393	34.1631	-5	27.75	-131.085	9.50606	-236.094	9.49292	-244.065	9.50606	-3593.03
	27.8	-1.45101	34.1631	-5	27.8	-131.101	9.51919	-233.094	9.50606	-244.163	9.51919	-3579.93
	27.85	-1.40717	34.1631	-5	27.85	-131.115	9.53232	-239.094	9.51919	-244.258	9.53232	-3595.84
	27.9	-1.43791	34.1631	-5	27.9	-131.114	9.54545	-233.094	9.53232	-244.349	9.54545	-3590.76
	27.95	-1.44783	34.1631	-5	27.95	-131.082	9.55858	-242.094	9.54545	-244.435	9.55858	-3589.67
	28	-1.45679	34.2506	-5	28	-131.071	9.57171	-236.094	9.55858	-244.517	9.57171	-3593.6
	28.05	-1.44461	34.2506	-5	28.05	-131.069	9.58484	-230.094	9.57171	-244.595	9.58484	-3588.52
	28.1	-1.43881	34.2506	-5	28.1	-131.101	9.59797	-237.094	9.58484	-244.669	9.59797	-3602.45
	28.15	-1.44129	34.2506	-5	28.15	-131.097	9.6111	-242.094	9.59797	-244.739	9.6111	-3598.39
	28.2	-1.45756	34.2506	-5	28.2	-131.091	9.62423	-231.094	9.6111	-244.804	9.62423	-3587.33
	28.25	-1.4592	34.2506	-5	28.25	-131.081	9.63736	-224.094	9.62423	-244.864	9.63736	-3595.27
	28.3	-1.45952	34.6425	-5	28.3	-131.063	9.65049	-227.094	9.63736	-244.92	9.65049	-3599.22
	28.35	-1.45967	34.6425	-5	28.35	-131.024	9.66362	-234.094	9.65049	-244.972	9.66362	-3595.17
	28.4	-1.45974	34.6425	-5	28.4	-130.933	9.67675	-231.094	9.66362	-245.018	9.67675	-3574.13
	28.45	-1.45971	34.7313	-5	28.45	-130.514	9.68988	-239.094	9.67675	-245.059	9.68988	-3597.1
	28.5	-1.45951	34.7313	-5	28.5	-123.965	9.70301	-238.094	9.68988	-245.095	9.70301	-3590.07
	28.55	-1.45927	34.7313	-5	28.55	-128.218	9.71614	-228.094	9.70301	-245.125	9.71614	-3591.04
	28.6	-1.45875	34.88	-5	28.6	-128.304	9.72927	-233.094	9.71614	-245.149	9.72927	-3591.03
	28.65	-1.45642	34.88	-5	28.65	-130.785	9.7424	-232.094	9.72927	-245.166	9.7424	-3608.01
	28.7	-1.42318	34.88	-5	28.7	-130.913	9.75553	-227.094	9.7424	-245.177	9.75553	-3594.01
	28.75	-1.44499	34.88	-5	28.75	-130.438	9.76866	-224.094	9.75553	-245.181	9.76866	-3580.01
	28.8	-1.44451	34.8801	-5	28.8	-128.75	9.78179	-212.094	9.76866	-245.177	9.78179	-3572.03
	28.85	-1.45326	34.8801	-5	28.85	-129.81	9.79492	-230.094	9.78179	-245.165	9.79492	-3590.05
	28.9	-1.41281	34.9695	-5	28.9	-130.742	9.80805	-215.094	9.79492	-245.144	9.80805	-3581.08
	28.95	-1.3858	34.9695	-5	28.95	-131.033	9.82118	-240.094	9.80805	-245.113	9.82118	-3589.12
	29	-1.39668	34.9695	-5	29	-131.073	9.83431	-243.094	9.82118	-245.072	9.83431	-3597.17
	29.05	-1.44716	34.9695	-5	29.05	-131.086	9.84744	-228.094	9.83431	-245.021	9.84744	-3590.23
	29.1	-1.45046	34.9695	-5	29.1	-131.089	9.86057	-229.094	9.84744	-244.957	9.86057	-3581.31
	29.15	-1.434	34.9695	-5	29.15	-131.083	9.8737	-232.094	9.86057	-244.88	9.8737	-3598.4
	29.2	-1.17404	35.0663	-5	29.2	-131.064	9.88683	-228.094	9.8737	-244.789	9.88683	-3596.51
	29.25	-1.35414	35.0663	-5	29.25	-131.01	9.89996	-234.094	9.88683	-244.684	9.89996	-3596.63
	29.3	-1.34908	35.0663	-5	29.3	-130.442	9.91309	-240.094	9.89996	-244.562	9.91309	-3584.77
	29.35	-1.44863	35.0663	-5	29.35	-128.191	9.92622	-235.094	9.91309	-244.422	9.92622	-3590.93
	29.4	-1.45535	35.0663	-5	29.4	-129.684	9.93935	-241.094	9.92622	-244.264	9.93935	-3593.11
	29.45	-1.45741	35.0663	-5	29.45	-130.604	9.95248	-217.094	9.93935	-244.085	9.95248	-3583.31
	29.5	-1.45838	35.1562	-5	29.5	-131.029	9.96561	-218.094	9.95248	-243.884	9.96561	-3591.53
	29.55	-1.45886	35.1562	-5	29.55	-131.054	9.97875	-208.094	9.96561	-243.659	9.97875	-3598.78
	29.6	-1.45911	35.1562	-5	29.6	-130.81	9.99188	-212.094	9.97875	-243.41	9.99188	-3588.06
	29.65	-1.45926	35.1562	-5	29.65	-130.851	10.005	-225.094	9.99188	-243.133	10.005	-3585.36
	29.7	-1.45967	35.1562	-5	29.7	-130.911	10.0181	-229.094	10.005	-242.827	10.0181	-3600.7
	29.75	-1.45975	35.1562	-5	29.75	-131.064	10.0313	-224.094	10.0181	-242.49	10.0313	-3585.07
	29.8	-1.45975	35.3013	-5	29.8	-131.1	10.0444	-220.094	10.0313	-242.12	10.0444	-3569.48
	29.85	-1.45961	35.3013	-5	29.85	-131.103	10.0575	-216.094	10.0444	-241.715	10.0575	-3579.92
	29.9	-1.4593	35.3013	-5	29.9	-131.022	10.0707	-219.094	10.0575	-241.274	10.0707	-3586.4
	29.95	-1.45834	35.3013	-5	29.95	-131.003	10.0838	-210.094	10.0707	-240.793	10.0838	-3592.92
	30	-1.44483	35.3013	-5	30	-131.01	10.0969	-217.094	10.0838	-240.27	10.0969	-3586.49
	30.05	-1.43277	35.3013	-5	30.05	-131.099	10.11	-204.094	10.0969	-239.705	10.11	-3585.1
	30.1	-1.43378	35.3013	-5	30.1	-131.111	10.1232	-213.094	10.11	-239.094	10.1232	-3578.76
	30.15	-1.45277	35.3013	-5	30.15	-131.112	10.1363	-203.094	10.1232	-238.435	10.1363	-3593.46
	30.2	-1.45806	35.3013	-5	30.2	-131.111	10.1494	-206.094	10.1363	-237.727	10.1494	-3591.22
	30.25	-1.45941	35.3013	-5	30.25	-131.108	10.1626	-187.094	10.1494	-236.967	10.1626	-3584.04
	30.3	-1.45967	35.3013	-5	30.3	-131.099	10.1757	-194.094	10.1626	-236.154	10.1757	-3571.91
	30.35	-1.45974	35.3013	-5	30.35	-131.066	10.1888	-205.094	10.1757	-235.286	10.1888	-3581.83
	30.4	-1.45963	35.3919	-5	30.4	-130.475	10.202	-194.094	10.1888	-234.361	10.202	-3575.81
	30.45	-1.45953	35.3919	-5	30.45	-130.77	10.2151	-187.094	10.202	-233.379	10.2151	-3602.85
	30.5	-1.45945	35.3919	-5	30.5	-130.67	10.2282	-192.094	10.2151	-232.337	10.2282	-3589.96
	30.55	-1.4593	35.3919	-5	30.55	-131.069	10.2414	-185.094	10.2282	-231.235	10.2414	-3583.12
	30.6	-1.45904	35.3919	-5	30.6	-131.102	10.2545	-188.094	10.2414	-230.072	10.2545	-3584.34
	30.65	-1.45849	35.3919	-5	30.65	-131.109	10.2676	-193.094	10.2545	-228.849	10.2676	-3588.63
	30.7	-1.45725	35.3919	-5	30.7	-131.112	10.2807	-189.094	10.2676	-227.564	10.2807	-3581.97
	30.75	-1.45355	35.3919	-5	30.75	-131.113	10.2939	-196.094	10.2807	-226.218	10.2939	-3590.38
	30.8	-1.40252	35.392	-5	30.8	-131.113	10.307	-177.094	10.2939	-224.811	10.307	-3576.85
	30.85	-1.34205	35.392	-5	30.85	-131.11	10.3201	-172.094	10.307	-223.345	10.3201	-3577.37
	30.9	-1.38033	35.392	-5	30.9	-131.081	10.3333	-176.094	10.3201	-221.821	10.3333	-3585.95
	30.95	-1.43878	35.392	-5	30.95	-130.945	10.3464	-163.094	10.3333	-220.241	10.3464	-3586.58
	31	-1.45585	35.5843	-5	31	-131.027	10.3595	-188.094	10.3464	-218.607	10.3595	-3596.27
	31.05	-1.45748	35.5843	-5	31.05	-131.063	10.3727	-176.094	10.3595	-216.921	10.3727	-3586
	31.1	-1.45624	35.5843	-5	31.1	-131.104	10.3858	-177.094	10.3727	-215.186	10.3858	-3575.78
	31.15	-1.43743	35.5844	-5	31.15	-131.105	10.3989	-167.094	10.3858	-213.407	10.3989	-3568.6
	31.2	-1.45254	35.5844	-5	31.2	-131.029	10.412	-149.094	10.3989	-211.588	10.412	-3591.46
	31.25	-1.45186	35.5844	-5	31.25	-130.926	10.4252	-163.094	10.412	-209.732	10.4252	-3573.35
	31.3	-1.45739	35.6757	-5	31.3	-130.995	10.4383	-163.094	10.4252	-207.845	10.4383	-3594.26
	31.35	-1.44276	35.6757	-5	31.35	-131.078	10.4514	-155.094	10.4383	-205.932	10.4514	-3597.19
	31.4	-1.45439	35.6757	-5	31.4	-131.106	10.4646	-147.094	10.4514	-203.999	10.4646	-3579.14
	31.45	-1.45232	35.6758	-5	31.45	-131.097	10.4777	-140.094	10.4646	-202.052	10.4777	-3601.09
	31.5	-1.45899	35.6758	-5	31.5	-130.987	10.4908	-162.094	10.4777	-200.099	10.4908	-3590.05
	31.55	-1.45931	35.6758	-5	31.55	-131.071	10.504	-148.094	10.4908	-198.146	10.504	-3593.99
	31.6	-1.45899	35.7674	-5	31.6	-131.059	10.5171	-138.094	10.504	-196.201	10.5171	-3605.92
	31.65	-1.45168	35.7674	-5	31.65	-131.07	10.5302	-146.094	10.5171	-194.271	10.5302	-3588.83
	31.7	-1.45382	35.7674	-5	31.7	-130.617	10.5434	-151.094	10.5302	-192.364	10.5434	-3578.7
	31.75	-1.45267	35.7674	-5	31.75	-130.822	10.5565	-138.094	10.5434	-190.49	10.5565	-3600.54
	31.8	-1.45818	35.7674	-5	31.8	-130.762	10.5696	-118.094	10.5565	-188.656	10.5696	-3580.32
	31.85	-1.45783	35.7674	-5	31.85	-131.044	10.5827	-149.094	10.5696	-186.871	10.5827	-3576.05
	31.9	-1.44036	35.7674	-5	31.9	-131.08	10.5959	-150.094	10.5827	-185.145	10.5959	-3584.71
	31.95	-1.43366	35.7674	-5	31.95	-130.865	10.609	-145.094	10.5959	-183.485	10.609	-3574.29
	32	-1.43852	35.7674	-5	32	-130.792	10.6221	-119.094	10.609	-181.902	10.6221	-3581.79
	32.05	-1.45479	35.7674	-5	32.05	-130.883	10.6353	-153.094	10.6221	-180.403	10.6353	-3604.19
	32.1	-1.45898	35.7674	-5	32.1	-131.028	10.6484	-139.094	10.6353	-178.998	10.6484	-3599.5
	32.15	-1.45949	35.7674	-5	32.15	-131.103	10.6615	-133.094	10.6484	-177.694	10.6615	-3594.69
	32.2	-1.45967	35.8593	-5	32.2	-131.111	10.6746	-100.094	10.6615	-176.5	10.6746	-3595.77
	32.25	-1.45973	35.8593	-5	32.25	-131.114	10.6878	-138.094	10.6746	-175.424	10.6878	-3576.72
	32.3	-1.45971	35.8593	-5	32.3	-131.116	10.7009	-146.094	10.6878	-174.472	10.7009	-3604.54
	32.35	-1.45885	35.8593	-5	32.35	-131.116	10.714	-152.094	10.7009	-173.651	10.714	-3571.22
	32.4	-1.45775	35.8593	-5	32.4	-131.116	10.7272	-146.094	10.714	-172.967	10.7272	-3584.77
	32.45	-1.45859	35.8593	-5	32.45	-131.115	10.7403	-137.094	10.7272	-172.425	10.7403	-3573.16
	32.5	-1.45926	35.8593	-5	32.5	-131.089	10.7534	-158.094	10.7403	-172.028	10.7534	-3578.41
	32.55	-1.4595	35.8593	-5	32.55	-131.107	10.7666	-157.094	10.7534	-171.78	10.7666	-3584.51
	32.6	-1.45908	35.8593	-5	32.6	-131.1	10.7797	-135.094	10.7666	-171.682	10.7797	-3582.46
	32.65	-1.4541	35.8593	-5	32.65	-131.113	10.7928	-157.094	10.7797	-171.736	10.7928	-3588.25
	32.7	-1.44082	35.8593	-5	32.7	-131.082	10.8059	-179.094	10.7928	-171.941	10.8059	-3582.9
	32.75	-1.45144	35.8593	-5	32.75	-131.092	10.8191	-151.094	10.8059	-172.296	10.8191	-3607.39
	32.8	-1.45378	36.0472	-5	32.8	-131.088	10.8322	-169.094	10.8191	-172.798	10.8322	-3585.75
	32.85	-1.45023	36.0472	-5	32.85	-131.113	10.8453	-160.094	10.8322	-173.444	10.8453	-3594.96
	32.9	-1.43623	36.0473	-5	32.9	-131.117	10.8585	-168.094	10.8453	-174.229	10.8585	-3593.04
	32.95	-1.44818	36.1399	-5	32.95	-131.118	10.8716	-172.094	10.8585	-175.149	10.8716	-3578.99
	33	-1.45362	36.1399	-5	33	-131.118	10.8847	-164.094	10.8716	-176.198	10.8847	-3576.82
	33.05	-1.45867	36.1399	-5	33.05	-131.118	10.8979	-166.094	10.8847	-177.367	10.8979	-3595.54
	33.1	-1.45574	36.6841	-5	33.1	-131.117	10.911	-153.094	10.8979	-178.651	10.911	-3594.15
	33.15	-1.45104	36.6841	-5	33.15	-131.117	10.9241	-169.094	10.911	-180.042	10.9241	-3591.66
	33.2	-1.45528	36.6841	-5	33.2	-131.116	10.9373	-153.094	10.9241	-181.531	10.9373	-3581.08
	33.25	-1.45761	36.6841	-5	33.25	-131.115	10.9504	-183.094	10.9373	-183.109	10.9504	-3574.42
	33.3	-1.45962	36.6841	-5	33.3	-131.114	10.9635	-186.094	10.9504	-184.768	10.9635	-3605.69
	33.35	-1.4598	36.6841	-5	33.35	-131.11	10.9766	-163.094	10.9635	-186.5	10.9766	-3588.9
	33.4	-1.45989	36.6841	-5	33.4	-131.09	10.9898	-192.094	10.9766	-188.295	10.9898	-3602.05
	33.45	-1.45992	36.6841	-5	33.45	-130.825	11.0029	-185.094	10.9898	-190.145	11.0029	-3605.15
	33.5	-1.45994	36.6841	-5	33.5	-131.03	11.016	-160.094	11.0029	-192.04	11.016	-3579.22
	33.55	-1.45994	36.6841	-5	33.55	-130.965	11.0292	-177.094	11.016	-193.972	11.0292	-3594.26
	33.6	-1.45993	36.6841	-5	33.6	-131.101	11.0423	-176.094	11.0292	-195.933	11.0423	-3588.28
	33.65	-1.45992	36.6841	-5	33.65	-131.112	11.0554	-197.094	11.0423	-197.914	11.0554	-3591.28
	33.7	-1.45984	36.7321	-5	33.7	-131.114	11.0686	-161.094	11.0554	-199.907	11.0686	-3601.29
	33.75	-1.45972	36.7321	-5	33.75	-131.115	11.0817	-166.094	11.0686	-201.906	11.0817	-3606.29
	33.8	-1.45924	36.7321	-5	33.8	-131.114	11.0948	-171.094	11.0817	-203.901	11.0948	-3591.3
	33.85	-1.45151	36.7321	-5	33.85	-131.112	11.108	-175.094	11.0948	-205.888	11.108	-3594.33
	33.9	-1.45431	36.7321	-5	33.9	-131.086	11.1211	-196.094	11.108	-207.859	11.1211	-3577.38
	33.95	-1.45332	36.7321	-5	33.95	-130.984	11.1342	-199.094	11.1211	-209.807	11.1342	-3569.46
	34	-1.45844	36.7785	-5	34	-131.053	11.1473	-186.094	11.1342	-211.729	11.1473	-3582.57
	34.05	-1.45933	36.7785	-5	34.05	-131.061	11.1605	-184.094	11.1473	-213.617	11.1605	-3569.72
	34.1	-1.45862	36.7785	-5	34.1	-131.104	11.1736	-191.094	11.1605	-215.468	11.1736	-3593.91
	34.15	-1.44555	36.7785	-5	34.15	-131.104	11.1867	-205.094	11.1736	-217.277	11.1867	-3587.15
	34.2	-1.45414	36.7785	-5	34.2	-130.998	11.1999	-195.094	11.1867	-219.041	11.1999	-3589.44
	34.25	-1.45075	36.7785	-5	34.25	-131.08	11.213	-203.094	11.1999	-220.755	11.213	-3604.77
	34.3	-1.45858	36.7785	-5	34.3	-131.051	11.2261	-193.094	11.213	-222.418	11.2261	-3589.16
	34.35	-1.45961	36.7785	-5	34.35	-131.109	11.2393	-183.094	11.2261	-224.027	11.2393	-3575.61
	34.4	-1.45977	36.7785	-5	34.4	-131.111	11.2524	-196.094	11.2393	-225.579	11.2524	-3594.12
	34.45	-1.45982	36.7785	-5	34.45	-131.077	11.2655	-196.094	11.2524	-227.074	11.2655	-3588.68
	34.5	-1.4598	36.7785	-5	34.5	-131.106	11.2786	-209.094	11.2655	-228.51	11.2786	-3565.31
	34.55	-1.4597	36.7785	-5	34.55	-131.097	11.2918	-200.094	11.2786	-229.886	11.2918	-3586.99
	34.6	-1.45853	36.8266	-5	34.6	-131.114	11.3049	-220.094	11.2918	-231.202	11.3049	-3581.73
	34.65	-1.45365	36.8266	-5	34.65	-131.112	11.318	-219.094	11.3049	-232.458	11.318	-3570.54
	34.7	-1.45799	36.8266	-5	34.7	-131.101	11.3312	-207.094	11.318	-233.654	11.3312	-3583.4
	34.75	-1.45732	36.8267	-5	34.75	-131.11	11.3443	-220.094	11.3312	-234.791	11.3443	-3586.32
	34.8	-1.45907	36.8267	-5	34.8	-131.107	11.3574	-207.094	11.3443	-235.87	11.3574	-3589.3
	34.85	-1.45469	36.8267	-5	34.85	-131.099	11.3706	-202.094	11.3574	-236.891	11.3706	-3582.33
	34.9	-1.45147	37.803	-5	34.9	-130.925	11.3837	-215.094	11.3706	-237.856	11.3837	-3588.42
	34.95	-1.45461	37.803	-5	34.95	-131.015	11.3968	-220.094	11.3837	-238.767	11.3968	-3588.57
	35	-1.45507	37.803	-5	35	-130.986	11.41	-206.094	11.3968	-239.625	11.41	-3577.76
	35.05	-1.43287	37.803	-5	35.05	-131.089	11.4231	-223.094	11.41	-240.432	11.4231	-3578
	35.1	-1.44628	37.8031	-5	35.1	-131.111	11.4362	-228.094	11.4231	-241.19	11.4362	-3572.29
	35.15	-1.44163	37.8031	-5	35.15	-131.113	11.4493	-221.094	11.4362	-241.9	11.4493	-3571.63
	35.2	-1.45593	37.9006	-5	35.2	-131.113	11.4625	-221.094	11.4493	-242.566	11.4625	-3601
	35.25	-1.45864	37.9006	-5	35.25	-131.11	11.4756	-232.094	11.4625	-243.188	11.4756	-3580.42
	35.3	-1.45598	37.9006	-5	35.3	-131.092	11.4887	-223.094	11.4756	-243.77	11.4887	-3578.88
	35.35	-1.4587	37.9006	-5	35.35	-130.892	11.5019	-227.094	11.4887	-244.313	11.5019	-3585.37
	35.4	-1.45785	37.9006	-5	35.4	-131.007	11.515	-228.094	11.5019	-244.819	11.515	-3581.9
	35.45	-1.45914	37.9006	-5	35.45	-130.99	11.5281	-240.094	11.515	-245.291	11.5281	-3579.46
	35.5	-1.45858	38.0234	-5	35.5	-131.078	11.5412	-230.094	11.5281	-245.731	11.5412	-3576.05
	35.55	-1.44936	38.0234	-5	35.55	-131.094	11.5544	-226.094	11.5412	-246.14	11.5544	-3597.67
	35.6	-1.43522	38.0234	-5	35.6	-130.979	11.5675	-255.094	11.5544	-246.522	11.5675	-3579.31
	35.65	-1.44988	38.0234	-5	35.65	-131.06	11.5806	-236.094	11.5675	-246.877	11.5806	-3590.98
	35.7	-1.45046	38.0234	-5	35.7	-131.034	11.5938	-251.094	11.5806	-247.207	11.5938	-3594.68
	35.75	-1.45553	38.0234	-5	35.75	-131.096	11.6069	-246.094	11.5938	-247.515	11.6069	-3573.39
	35.8	-1.45755	38.0235	-5	35.8	-131.087	11.62	-251.094	11.6069	-247.802	11.62	-3583.12
	35.85	-1.45724	38.0235	-5	35.85	-130.895	11.6332	-239.094	11.62	-248.07	11.6332	-3585.87
	35.9	-1.45876	38.0235	-5	35.9	-131.063	11.6463	-220.094	11.6332	-248.32	11.6463	-3591.64
	35.95	-1.45873	38.0235	-5	35.95	-131.006	11.6594	-254.094	11.6463	-248.554	11.6594	-3593.42
	36	-1.45432	38.0235	-5	36	-131.104	11.6725	-263.094	11.6594	-248.773	11.6725	-3589.21
	36.05	-1.42576	38.0235	-5	36.05	-131.113	11.6857	-258.094	11.6725	-248.979	11.6857	-3588.02
	36.1	-1.45199	38.0235	-5	36.1	-131.115	11.6988	-242.094	11.6857	-249.172	11.6988	-3580.84
	36.15	-1.44408	38.0235	-5	36.15	-131.116	11.7119	-252.094	11.6988	-249.354	11.7119	-3579.67
	36.2	-1.45826	38.0235	-5	36.2	-131.114	11.7251	-254.094	11.7119	-249.525	11.7251	-3594.5
	36.25	-1.4594	38.0235	-5	36.25	-131.086	11.7382	-251.094	11.7251	-249.688	11.7382	-3577.35
	36.3	-1.45966	38.0235	-5	36.3	-131.094	11.7513	-241.094	11.7382	-249.842	11.7513	-3590.2
	36.35	-1.45977	38.0235	-5	36.35	-131.095	11.7645	-253.094	11.7513	-249.988	11.7645	-3587.06
	36.4	-1.45982	38.1216	-5	36.4	-131.108	11.7776	-242.094	11.7645	-250.128	11.7776	-3593.93
	36.45	-1.45984	38.1216	-5	36.45	-131.113	11.7907	-251.094	11.7776	-250.261	11.7907	-3591.8
	36.5	-1.45984	38.1216	-5	36.5	-131.079	11.8039	-260.094	11.7907	-250.389	11.8039	-3583.68
	36.55	-1.45982	38.1216	-5	36.55	-131.036	11.817	-250.094	11.8039	-250.513	11.817	-3589.56
	36.6	-1.45971	38.1216	-5	36.6	-131.085	11.8301	-248.094	11.817	-250.631	11.8301	-3583.44
	36.65	-1.45899	38.1216	-5	36.65	-131.084	11.8432	-253.094	11.8301	-250.746	11.8432	-3593.33
	36.7	-1.4542	38.1216	-5	36.7	-131.114	11.8564	-247.094	11.8432	-250.858	11.8564	-3587.23
	36.75	-1.45066	38.1216	-5	36.75	-131.116	11.8695	-244.094	11.8564	-250.966	11.8695	-3581.12
	36.8	-1.45581	38.1216	-5	36.8	-131.116	11.8826	-256.094	11.8695	-251.071	11.8826	-3590.02
	36.85	-1.45623	38.1216	-5	36.85	-131.115	11.8958	-247.094	11.8826	-251.174	11.8958	-3577.92
	36.9	-1.45957	38.1216	-5	36.9	-131.109	11.9089	-249.094	11.8958	-251.275	11.9089	-3583.82
	36.95	-1.45982	38.1216	-5	36.95	-131.024	11.922	-249.094	11.9089	-251.373	11.922	-3578.72
	37	-1.4599	38.1216	-5	37	-131.041	11.9352	-253.094	11.922	-251.47	11.9352	-3583.63
	37.05	-1.45994	38.1216	-5	37.05	-131.056	11.9483	-255.094	11.9352	-251.565	11.9483	-3589.53
	37.1	-1.45996	38.1216	-5	37.1	-131.087	11.9614	-249.094	11.9483	-251.659	11.9614	-3597.44
	37.15	-1.45997	38.1216	-5	37.15	-131.113	11.9746	-251.094	11.9614	-251.752	11.9746	-3596.35
	37.2	-1.45998	38.1216	-5	37.2	-131.115	11.9877	-258.094	11.9746	-251.843	11.9877	-3594.26
	37.25	-1.46	38.1216	-5	37.25	-131.115	12.0008	-256.094	11.9877	-251.933	12.0008	-3589.17
	37.3	-1.46	38.2891	-5	37.3	-131.112	12.0139	-257.094	12.0008	-252.022	12.0139	-3572.08
	37.35	-1.46001	38.2891	-5	37.35	-131.082	12.0271	-247.094	12.0139	-252.111	12.0271	-3590.99
	37.4	-1.46001	38.2891	-5	37.4	-131.001	12.0402	-258.094	12.0271	-252.198	12.0402	-3586.91
	37.45	-1.46001	38.2891	-5	37.45	-131.086	12.0533	-256.094	12.0402	-252.285	12.0533	-3586.82
	37.5	-1.46	38.2891	-5	37.5	-131.062	12.0665	-251.094	12.0533	-252.371	12.0665	-3597.74
	37.55	-1.45997	38.2891	-5	37.55	-131.109	12.0796	-246.094	12.0665	-252.456	12.0796	-3597.65
	37.6	-1.45996	38.2891	-5	37.6	-131.084	12.0927	-256.094	12.0796	-252.54	12.0927	-3598.57
	37.65	-1.45992	38.2891	-5	37.65	-131.063	12.1059	-251.094	12.0927	-252.624	12.1059	-3592.48
	37.7	-1.45989	38.2891	-5	37.7	-131.095	12.119	-246.094	12.1059	-252.708	12.119	-3587.4
	37.75	-1.45979	38.2891	-5	37.75	-131.093	12.1321	-263.094	12.119	-252.79	12.1321	-3581.32
	37.8	-1.45912	38.2891	-5	37.8	-131.114	12.1452	-247.094	12.1321	-252.873	12.1452	-3587.24
	37.85	-1.45947	38.2891	-5	37.85	-131.116	12.1584	-244.094	12.1452	-252.954	12.1584	-3587.16
	37.9	-1.45897	38.388	-5	37.9	-131.116	12.1715	-234.094	12.1584	-253.035	12.1715	-3586.08
	37.95	-1.45823	38.388	-5	37.95	-131.115	12.1846	-254.094	12.1715	-253.116	12.1846	-3593
	38	-1.44285	38.388	-5	38	-131.109	12.1978	-255.094	12.1846	-253.196	12.1978	-3589.92
	38.05	-1.4444	38.388	-5	38.05	-131.067	12.2109	-241.094	12.1978	-253.275	12.2109	-3584.84
	38.1	-1.44927	38.388	-5	38.1	-131.073	12.224	-255.094	12.2109	-253.354	12.224	-3595.76
	38.15	-1.45215	38.388	-5	38.15	-131.085	12.2371	-251.094	12.224	-253.432	12.2371	-3581.68
	38.2	-1.45757	38.388	-5	38.2	-131.089	12.2503	-253.094	12.2371	-253.51	12.2503	-3595.6
	38.25	-1.44866	38.388	-5	38.25	-131.048	12.2634	-246.094	12.2503	-253.587	12.2634	-3593.53
	38.3	-1.42371	38.388	-5	38.3	-130.892	12.2765	-259.094	12.2634	-253.664	12.2765	-3583.45
	38.35	-1.45082	38.388	-5	38.35	-131.061	12.2897	-249.094	12.2765	-253.74	12.2897	-3586.38
	38.4	-1.44171	38.388	-5	38.4	-131.004	12.3028	-256.094	12.2897	-253.816	12.3028	-3594.3
	38.45	-1.45773	38.388	-5	38.45	-131.102	12.3159	-253.094	12.3028	-253.891	12.3159	-3574.23
	38.5	-1.45894	38.6783	-5	38.5	-131.074	12.3291	-241.094	12.3159	-253.965	12.3291	-3591.15
	38.55	-1.45904	38.6783	-5	38.55	-131.099	12.3422	-251.094	12.3291	-254.039	12.3422	-3592.08
	38.6	-1.4584	38.6783	-5	38.6	-131.095	12.3553	-257.094	12.3422	-254.112	12.3553	-3597.01
	38.65	-1.44741	38.6783	-5	38.65	-131.109	12.3685	-244.094	12.3553	-254.184	12.3685	-3603.93
	38.7	-1.44043	38.6783	-5	38.7	-131.115	12.3816	-258.094	12.3685	-254.256	12.3816	-3585.86
	38.75	-1.4497	38.6783	-5	38.75	-131.116	12.3947	-245.094	12.3816	-254.328	12.3947	-3585.79
	38.8	-1.44984	38.6783	-5	38.8	-131.116	12.4078	-257.094	12.3947	-254.398	12.4078	-3592.72
	38.85	-1.45759	38.6783	-5	38.85	-131.115	12.421	-244.094	12.4078	-254.468	12.421	-3584.65
	38.9	-1.45944	38.6783	-5	38.9	-131.093	12.4341	-247.094	12.421	-254.537	12.4341	-3597.59
	38.95	-1.45971	38.6783	-5	38.95	-131.111	12.4472	-248.094	12.4341	-254.606	12.4472	-3587.52
	39	-1.45982	38.6783	-5	39	-131.105	12.4604	-252.094	12.4472	-254.674	12.4604	-3597.45
	39.05	-1.45988	38.6783	-5	39.05	-131.115	12.4735	-251.094	12.4604	-254.741	12.4735	-3592.38
	39.1	-1.45987	38.7242	-5	39.1	-131.117	12.4866	-244.094	12.4735	-254.808	12.4866	-3585.32
	39.15	-1.45988	38.7242	-5	39.15	-131.118	12.4998	-231.094	12.4866	-254.874	12.4998	-3590.25
	39.2	-1.45989	38.7242	-5	39.2	-131.118	12.5129	-246.094	12.4998	-254.939	12.5129	-3593.19
	39.25	-1.45987	38.7242	-5	39.25	-131.117	12.526	-251.094	12.5129	-255.003	12.526	-3596.12
	39.3	-1.45985	38.7242	-5	39.3	-131.115	12.5391	-242.094	12.526	-255.067	12.5391	-3592.06
	39.35	-1.45978	38.7242	-5	39.35	-131.079	12.5523	-248.094	12.5391	-255.13	12.5523	-3585
	39.4	-1.45966	38.7782	-5	39.4	-131.098	12.5654	-245.094	12.5523	-255.193	12.5654	-3579.94
	39.45	-1.45938	38.7782	-5	39.45	-131.098	12.5785	-248.094	12.5654	-255.255	12.5785	-3585.87
	39.5	-1.45855	38.7782	-5	39.5	-131.107	12.5917	-257.094	12.5785	-255.317	12.5917	-3580.81
	39.55	-1.44719	38.7782	-5	39.55	-131.117	12.6048	-247.094	12.5917	-255.378	12.6048	-3585.75
	39.6	-1.43615	38.7782	-5	39.6	-131.117	12.6179	-262.094	12.6048	-255.438	12.6179	-3584.69
	39.65	-1.45231	38.7782	-5	39.65	-131.117	12.6311	-247.094	12.6179	-255.498	12.6311	-3576.63
	39.7	-1.44599	38.7782	-5	39.7	-131.117	12.6442	-245.094	12.6311	-255.558	12.6442	-3581.57
	39.75	-1.45338	38.7782	-5	39.75	-131.117	12.6573	-255.094	12.6442	-255.617	12.6573	-3583.52
	39.8	-1.4583	38.7782	-5	39.8	-131.117	12.6705	-249.094	12.6573	-255.675	12.6705	-3600.46
	39.85	-1.4569	38.7782	-5	39.85	-131.116	12.6836	-253.094	12.6705	-255.732	12.6836	-3586.4
	39.9	-1.45909	38.7783	-5	39.9	-131.113	12.6967	-259.094	12.6836	-255.789	12.6967	-3590.35
	39.95	-1.45944	38.7783	-5	39.95	-131.088	12.7098	-245.094	12.6967	-255.845	12.7098	-3585.29
	40	-1.45937	38.8242	-5	40	-130.994	12.723	-251.094	12.7098	-255.9	12.723	-3579.24
	40.05	-1.45911	38.8242	-5	40.05	-131.09	12.7361	-256.094	12.723	-255.954	12.7361	-3583.18
	40.1	-1.45841	38.8242	-5	40.1	-131.05	12.7492	-240.094	12.7361	-256.008	12.7492	-3591.13
	40.15	-1.45528	38.8243	-5	40.15	-131.08	12.7624	-249.094	12.7492	-256.061	12.7624	-3585.08
	40.2	-1.41105	38.8243	-5	40.2	-131.095	12.7755	-261.094	12.7624	-256.113	12.7755	-3575.03
	40.25	-1.43613	38.8243	-5	40.25	-131.103	12.7886	-248.094	12.7755	-256.164	12.7886	-3592.98
	40.3	-1.43657	39.5822	-5	40.3	-131.105	12.8018	-252.094	12.7886	-256.214	12.8018	-3587.93
	40.35	-1.44525	39.5822	-5	40.35	-131.115	12.8149	-256.094	12.8018	-256.264	12.8149	-3592.88
	40.4	-1.45788	39.5822	-5	40.4	-131.116	12.828	-241.094	12.8149	-256.312	12.828	-3588.83
	40.45	-1.45873	39.5822	-5	40.45	-131.115	12.8412	-239.094	12.828	-256.359	12.8412	-3588.79
	40.5	-1.4587	39.5822	-5	40.5	-131.114	12.8543	-246.094	12.8412	-256.406	12.8543	-3593.74
	40.55	-1.45513	39.5822	-5	40.55	-131.107	12.8674	-242.094	12.8543	-256.452	12.8674	-3576.7
	40.6	-1.44572	39.6846	-5	40.6	-131.017	12.8805	-242.094	12.8674	-256.496	12.8805	-3587.65
	40.65	-1.45633	39.6847	-5	40.65	-131.057	12.8937	-247.094	12.8805	-256.54	12.8937	-3587.61
	40.7	-1.45111	39.6847	-5	40.7	-131.066	12.9068	-250.094	12.8937	-256.582	12.9068	-3581.57
	40.75	-1.45661	39.6847	-5	40.75	-131.056	12.9199	-247.094	12.9068	-256.623	12.9199	-3584.53
	40.8	-1.44436	39.6847	-5	40.8	-130.897	12.9331	-257.094	12.9199	-256.663	12.9331	-3588.49
	40.85	-1.40534	39.6847	-5	40.85	-131.02	12.9462	-249.094	12.9331	-256.702	12.9462	-3588.45
	40.9	-1.44863	39.7494	-5	40.9	-131.016	12.9593	-244.094	12.9462	-256.74	12.9593	-3590.41
	40.95	-1.42831	39.7494	-5	40.95	-131.055	12.9725	-255.094	12.9593	-256.777	12.9725	-3589.38
	41	-1.44576	39.7494	-5	41	-131.11	12.9856	-257.094	12.9725	-256.812	12.9856	-3584.34
	41.05	-1.45612	39.7494	-5	41.05	-131.114	12.9987	-253.094	12.9856	-256.846	12.9987	-3582.31
	41.1	-1.45398	39.7494	-5	41.1	-131.116	13.0118	-246.094	12.9987	-256.879	13.0118	-3591.28
	41.15	-1.45512	39.7494	-5	41.15	-131.117	13.025	-262.094	13.0118	-256.911	13.025	-3594.25
	41.2	-1.43118	39.7494	-5	41.2	-131.117	13.0381	-251.094	13.025	-256.941	13.0381	-3595.22
	41.25	-1.45038	39.7494	-5	41.25	-131.117	13.0512	-252.094	13.0381	-256.97	13.0512	-3590.19
	41.3	-1.44705	39.7494	-5	41.3	-131.117	13.0644	-258.094	13.0512	-256.997	13.0644	-3594.17
	41.35	-1.45339	39.7494	-5	41.35	-131.117	13.0775	-255.094	13.0644	-257.023	13.0775	-3598.14
	41.4	-1.459	39.7494	-5	41.4	-131.118	13.0906	-240.094	13.0775	-257.047	13.0906	-3587.12
	41.45	-1.45948	39.7494	-5	41.45	-131.118	13.1037	-251.094	13.0906	-257.069	13.1037	-3584.1
	41.5	-1.45967	39.8524	-5	41.5	-131.117	13.1169	-245.094	13.1037	-257.09	13.1169	-3584.08
	41.55	-1.45974	39.8524	-5	41.55	-131.116	13.13	-242.094	13.1169	-257.11	13.13	-3590.06
	41.6	-1.45974	39.8524	-5	41.6	-131.108	13.1431	-252.094	13.13	-257.127	13.1431	-3592.05
	41.65	-1.45969	39.8524	-5	41.65	-131.093	13.1563	-267.094	13.1431	-257.143	13.1563	-3588.03
	41.7	-1.45953	39.8524	-5	41.7	-131.109	13.1694	-262.094	13.1563	-257.158	13.1694	-3592.02
	41.75	-1.45891	39.8524	-5	41.75	-131.089	13.1825	-257.094	13.1694	-257.171	13.1825	-3597.01
	41.8	-1.44957	39.8524	-5	41.8	-131.007	13.1957	-264.094	13.1825	-257.182	13.1957	-3586
	41.85	-1.44956	39.8524	-5	41.85	-131.079	13.2088	-258.094	13.1957	-257.191	13.2088	-3585.99
	41.9	-1.45491	39.8524	-5	41.9	-131.062	13.2219	-253.094	13.2088	-257.199	13.2219	-3578.99
	41.95	-1.45282	39.8524	-5	41.95	-131.079	13.2351	-260.094	13.2219	-257.205	13.2351	-3593.98
	42	-1.4581	39.8524	-5	42	-131.009	13.2482	-241.094	13.2351	-257.209	13.2482	-3595.98
	42.05	-1.45605	39.8524	-5	42.05	-130.949	13.2613	-268.094	13.2482	-257.212	13.2613	-3580.98
	42.1	-1.45726	40.2156	-5	42.1	-131.052	13.2744	-246.094	13.2613	-257.212	13.2744	-3587.98
	42.15	-1.45778	40.2156	-5	42.15	-130.968	13.2876	-253.094	13.2744	-257.21	13.2876	-3587.99
	42.2	-1.45732	40.2157	-5	42.2	-130.758	13.3007	-250.094	13.2876	-257.206	13.3007	-3582.99
	42.25	-1.45809	40.3199	-5	42.25	-130.11	13.3138	-257.094	13.3007	-257.2	13.3138	-3606
	42.3	-1.45719	40.3199	-5	42.3	-130.914	13.327	-246.094	13.3138	-257.192	13.327	-3584.01
	42.35	-1.45492	40.3199	-5	42.35	-130.524	13.3401	-249.094	13.327	-257.181	13.3401	-3593.02
	42.4	-1.44599	40.5893	-5	42.4	-131.006	13.3532	-244.094	13.3401	-257.167	13.3532	-3589.04
	42.45	-1.31819	40.5893	-5	42.45	-131.058	13.3664	-252.094	13.3532	-257.152	13.3664	-3582.06
	42.5	-1.35345	40.5893	-5	42.5	-131.087	13.3795	-256.094	13.3664	-257.133	13.3795	-3583.08
	42.55	-1.40494	40.5893	-5	42.55	-131.062	13.3926	-245.094	13.3795	-257.112	13.3926	-3583.1
	42.6	-1.37778	40.5893	-5	42.6	-130.822	13.4057	-251.094	13.3926	-257.088	13.4057	-3577.13
	42.65	-1.43791	40.5893	-5	42.65	-130.767	13.4189	-249.094	13.4057	-257.061	13.4189	-3593.16
	42.7	-1.44664	40.5893	-5	42.7	-130.998	13.432	-259.094	13.4189	-257.031	13.432	-3594.19
	42.75	-1.45309	40.5893	-5	42.75	-130.868	13.4451	-238.094	13.432	-256.997	13.4451	-3574.23
	42.8	-1.45104	40.5893	-5	42.8	-131.085	13.4583	-239.094	13.4451	-256.961	13.4583	-3587.27
	42.85	-1.45806	40.5893	-5	42.85	-131.104	13.4714	-256.094	13.4583	-256.921	13.4714	-3597.31
	42.9	-1.4587	40.5893	-5	42.9	-131.107	13.4845	-243.094	13.4714	-256.878	13.4845	-3585.36
	42.95	-1.45856	40.5893	-5	42.95	-131.095	13.4977	-249.094	13.4845	-256.832	13.4977	-3584.41
	43	-1.45259	40.6946	-5	43	-131.022	13.5108	-257.094	13.4977	-256.781	13.5108	-3600.46
	43.05	-1.45118	40.6946	-5	43.05	-131.089	13.5239	-249.094	13.5108	-256.728	13.5239	-3580.52
	43.1	-1.45714	40.6946	-5	43.1	-131.057	13.5371	-251.094	13.5239	-256.67	13.5371	-3591.58
	43.15	-1.45366	40.6946	-5	43.15	-131.048	13.5502	-249.094	13.5371	-256.609	13.5502	-3589.65
	43.2	-1.45911	40.6946	-5	43.2	-130.625	13.5633	-252.094	13.5502	-256.543	13.5633	-3588.72
	43.25	-1.45962	40.6946	-5	43.25	-130.829	13.5764	-244.094	13.5633	-256.474	13.5764	-3588.79
	43.3	-1.45966	40.6946	-5	43.3	-130.916	13.5896	-247.094	13.5764	-256.4	13.5896	-3584.87
	43.35	-1.45949	40.6946	-5	43.35	-130.772	13.6027	-247.094	13.5896	-256.323	13.6027	-3583.95
	43.4	-1.45662	40.6946	-5	43.4	-130.955	13.6158	-261.094	13.6027	-256.241	13.6158	-3586.04
	43.45	-1.45697	40.6946	-5	43.45	-130.958	13.629	-250.094	13.6158	-256.155	13.629	-3595.13
	43.5	-1.45842	40.6946	-5	43.5	-130.886	13.6421	-245.094	13.629	-256.064	13.6421	-3585.22
	43.55	-1.45671	40.6946	-5	43.55	-130.269	13.6552	-245.094	13.6421	-255.97	13.6552	-3586.32
	43.6	-1.4515	40.8409	-5	43.6	-130.963	13.6684	-251.094	13.6552	-255.87	13.6684	-3585.42
	43.65	-1.44215	40.8409	-5	43.65	-130.729	13.6815	-235.094	13.6684	-255.767	13.6815	-3583.53
	43.7	-1.45275	40.8409	-5	43.7	-130.996	13.6946	-253.094	13.6815	-255.659	13.6946	-3588.65
	43.75	-1.45132	40.8409	-5	43.75	-131.084	13.7078	-252.094	13.6946	-255.546	13.7078	-3573.76
	43.8	-1.45495	40.8409	-5	43.8	-131.091	13.7209	-251.094	13.7078	-255.429	13.7209	-3576.88
	43.85	-1.4592	40.8409	-5	43.85	-131.103	13.734	-244.094	13.7209	-255.308	13.734	-3588.01
	43.9	-1.45955	40.9469	-5	43.9	-131.081	13.7471	-247.094	13.734	-255.181	13.7471	-3574.14
	43.95	-1.45962	40.9469	-5	43.95	-131.072	13.7603	-242.094	13.7471	-255.051	13.7603	-3584.28
	44	-1.4596	40.9469	-5	44	-131.101	13.7734	-253.094	13.7603	-254.916	13.7734	-3589.42
	44.05	-1.45945	40.9469	-5	44.05	-131.075	13.7865	-239.094	13.7734	-254.776	13.7865	-3576.56
	44.1	-1.45904	40.9469	-5	44.1	-130.969	13.7997	-240.094	13.7865	-254.632	13.7997	-3589.71
	44.15	-1.45639	40.947	-5	44.15	-130.95	13.8128	-252.094	13.7997	-254.483	13.8128	-3586.86
	44.2	-1.43447	41.0038	-5	44.2	-131.021	13.8259	-244.094	13.8128	-254.33	13.8259	-3592.02
	44.25	-1.45304	41.0038	-5	44.25	-130.986	13.8391	-246.094	13.8259	-254.172	13.8391	-3589.18
	44.3	-1.45003	41.0038	-5	44.3	-131.076	13.8522	-249.094	13.8391	-254.01	13.8522	-3581.35
	44.35	-1.45232	41.0038	-5	44.35	-131.089	13.8653	-229.094	13.8522	-253.844	13.8653	-3571.52
	44.4	-1.45327	41.0038	-5	44.4	-131.09	13.8784	-240.094	13.8653	-253.673	13.8784	-3600.69
	44.45	-1.44131	41.0038	-5	44.45	-131.107	13.8916	-249.094	13.8784	-253.498	13.8916	-3575.87
	44.5	-1.45552	41.0039	-5	44.5	-131.095	13.9047	-248.094	13.8916	-253.318	13.9047	-3586.06
	44.55	-1.44289	41.0039	-5	44.55	-131.106	13.9178	-248.094	13.9047	-253.134	13.9178	-3601.25
	44.6	-1.43042	41.0039	-5	44.6	-131.099	13.931	-236.094	13.9178	-252.946	13.931	-3597.44
	44.65	-1.45469	41.0039	-5	44.65	-131.03	13.9441	-234.094	13.931	-252.754	13.9441	-3591.63
	44.7	-1.44611	41.0039	-5	44.7	-130.621	13.9572	-248.094	13.9441	-252.557	13.9572	-3575.83
	44.75	-1.45553	41.0039	-5	44.75	-130.959	13.9703	-236.094	13.9572	-252.357	13.9703	-3588.04
	44.8	-1.45916	41.1103	-5	44.8	-130.885	13.9835	-233.094	13.9703	-252.152	13.9835	-3594.25
	44.85	-1.45956	41.1103	-5	44.85	-130.986	13.9966	-247.094	13.9835	-251.943	13.9966	-3578.46
	44.9	-1.45973	41.1103	-5	44.9	-131.034	14.0097	-238.094	13.9966	-251.73	14.0097	-3590.68
	44.95	-1.45981	41.1103	-5	44.95	-130.924	14.0229	-251.094	14.0097	-251.513	14.0229	-3591.9
	45	-1.45988	41.1103	-5	45	-131.071	14.036	-228.094	14.0229	-251.292	14.036	-3581.12
			41.1103	-5			14.0491	-244.094	14.036	-251.067	14.0491	-3591.35
			41.1103	-5			14.0623	-238.094	14.0491	-250.838	14.0623	-3584.59
			41.1103	-5			14.0754	-237.094	14.0623	-250.604	14.0754	-3593.82
			41.1104	-5			14.0885	-231.094	14.0754	-250.367	14.0885	-3581.07
			41.1104	-5			14.1016	-239.094	14.0885	-250.126	14.1016	-3581.31
			41.1104	-5			14.1148	-235.094	14.1016	-249.88	14.1148	-3586.56
			41.1104	-5			14.1279	-245.094	14.1148	-249.631	14.1279	-3583.81
			41.2098	-5			14.141	-236.094	14.1279	-249.378	14.141	-3599.07
			41.2098	-5			14.1542	-254.094	14.141	-249.12	14.1542	-3595.33
			41.2099	-5			14.1673	-242.094	14.1542	-248.859	14.1673	-3591.6
			41.2099	-5			14.1804	-236.094	14.1673	-248.593	14.1804	-3602.87
			41.2099	-5			14.1936	-238.094	14.1804	-248.324	14.1936	-3573.14
			41.2099	-5			14.2067	-247.094	14.1936	-248.051	14.2067	-3588.42
			41.3169	-5			14.2198	-239.094	14.2067	-247.774	14.2198	-3591.7
			41.3169	-5			14.233	-231.094	14.2198	-247.493	14.233	-3590.98
			41.3169	-5			14.2461	-251.094	14.233	-247.209	14.2461	-3584.27
			41.3169	-5			14.2592	-234.094	14.2461	-246.921	14.2592	-3581.56
			41.3169	-5			14.2723	-245.094	14.2592	-246.63	14.2723	-3577.86
			41.3169	-5			14.2855	-239.094	14.2723	-246.336	14.2855	-3599.15
			41.8228	-5			14.2986	-237.094	14.2855	-246.039	14.2986	-3584.45
			41.8228	-5			14.3117	-230.094	14.2986	-245.739	14.3117	-3588.75
			41.8228	-5			14.3249	-237.094	14.3117	-245.438	14.3249	-3583.06
			41.8228	-5			14.338	-229.094	14.3249	-245.134	14.338	-3586.36
			41.8228	-5			14.3511	-242.094	14.338	-244.829	14.3511	-3590.67
			41.8228	-5			14.3643	-233.094	14.3511	-244.524	14.3643	-3591.97
			41.8229	-5			14.3774	-225.094	14.3643	-244.218	14.3774	-3586.28
			41.8229	-5			14.3905	-240.094	14.3774	-243.912	14.3905	-3580.58
			41.8229	-5			14.4037	-231.094	14.3905	-243.607	14.4037	-3596.89
			41.8229	-5			14.4168	-226.094	14.4037	-243.304	14.4168	-3587.19
			41.8229	-5			14.4299	-254.094	14.4168	-243.003	14.4299	-3594.49
			41.8229	-5			14.443	-243.094	14.4299	-242.706	14.443	-3585.78
			41.8658	-5			14.4562	-233.094	14.443	-242.413	14.4562	-3592.07
			41.8659	-5			14.4693	-230.094	14.4562	-242.124	14.4693	-3578.35
			41.8659	-5			14.4824	-244.094	14.4693	-241.842	14.4824	-3597.63
			41.9316	-5			14.4956	-233.094	14.4824	-241.566	14.4956	-3586.89
			41.9316	-5			14.5087	-222.094	14.4956	-241.298	14.5087	-3596.15
			41.9316	-5			14.5218	-225.094	14.5087	-241.039	14.5218	-3579.4
			41.9316	-5			14.535	-237.094	14.5218	-240.789	14.535	-3590.64
			41.9316	-5			14.5481	-235.094	14.535	-240.551	14.5481	-3594.87
			41.9316	-5			14.5612	-239.094	14.5481	-240.324	14.5612	-3588.08
			41.9317	-5			14.5743	-234.094	14.5612	-240.111	14.5743	-3576.28
			41.9317	-5			14.5875	-231.094	14.5743	-239.911	14.5875	-3582.46
			41.9317	-5			14.6006	-245.094	14.5875	-239.727	14.6006	-3593.63
			41.9317	-5			14.6137	-243.094	14.6006	-239.558	14.6137	-3575.78
			41.9317	-5			14.6269	-238.094	14.6137	-239.407	14.6269	-3590.92
			41.9317	-5			14.64	-232.094	14.6269	-239.273	14.64	-3590.03
			41.9748	-5			14.6531	-237.094	14.64	-239.158	14.6531	-3592.13
			41.9748	-5			14.6663	-246.094	14.6531	-239.062	14.6663	-3596.2
			41.9748	-5			14.6794	-238.094	14.6663	-238.986	14.6794	-3586.26
			42.0684	-5			14.6925	-231.094	14.6794	-238.931	14.6925	-3583.29
			42.0684	-5			14.7057	-239.094	14.6925	-238.897	14.7057	-3596.31
			42.0684	-5			14.7188	-226.094	14.7057	-238.884	14.7188	-3587.3
			42.0684	-5			14.7319	-222.094	14.7188	-238.893	14.7319	-3593.27
			42.0684	-5			14.745	-237.094	14.7319	-238.923	14.745	-3583.22
			42.0684	-5			14.7582	-240.094	14.745	-238.975	14.7582	-3597.14
			42.1779	-5			14.7713	-224.094	14.7582	-239.049	14.7713	-3578.05
			42.1779	-5			14.7844	-236.094	14.7713	-239.144	14.7844	-3577.93
			42.1779	-5			14.7976	-235.094	14.7844	-239.26	14.7976	-3597.8
			42.1779	-5			14.8107	-231.094	14.7976	-239.396	14.8107	-3597.64
			42.1779	-5			14.8238	-226.094	14.8107	-239.552	14.8238	-3593.46
			42.1779	-5			14.8369	-234.094	14.8238	-239.727	14.8369	-3586.27
			42.4711	-5			14.8501	-240.094	14.8369	-239.921	14.8501	-3591.06
			42.4711	-5			14.8632	-236.094	14.8501	-240.133	14.8632	-3597.83
			42.4711	-5			14.8763	-230.094	14.8632	-240.361	14.8763	-3593.59
			42.4711	-5			14.8895	-240.094	14.8763	-240.605	14.8895	-3575.33
			42.4711	-5			14.9026	-232.094	14.8895	-240.863	14.9026	-3586.06
			42.4711	-5			14.9157	-221.094	14.9026	-241.135	14.9157	-3590.77
			42.5817	-5			14.9289	-231.094	14.9157	-241.42	14.9289	-3602.48
			42.5817	-5			14.942	-236.094	14.9289	-241.716	14.942	-3577.17
			42.5818	-5			14.9551	-236.094	14.942	-242.022	14.9551	-3590.85
			42.5818	-5			14.9682	-231.094	14.9551	-242.337	14.9682	-3566.53
			42.5818	-5			14.9814	-244.094	14.9682	-242.66	14.9814	-3584.2
			42.5818	-5			14.9945	-236.094	14.9814	-242.989	14.9945	-3585.87
			42.6713	-5			15.0076	-243.094	14.9945	-243.325	15.0076	-3584.53
			42.6713	-5			15.0208	-247.094	15.0076	-243.664	15.0208	-3585.18
			42.6713	-5			15.0339	-237.094	15.0208	-244.007	15.0339	-3570.84
			42.6713	-5			15.047	-223.094	15.0339	-244.353	15.047	-3583.49
			42.6713	-5			15.0602	-240.094	15.047	-244.699	15.0602	-3586.15
			42.6713	-5			15.0733	-241.094	15.0602	-245.046	15.0733	-3583.8
			42.7825	-5			15.0864	-234.094	15.0733	-245.392	15.0864	-3592.46
			42.7825	-5			15.0996	-254.094	15.0864	-245.736	15.0996	-3590.11
			42.7825	-5			15.1127	-239.094	15.0996	-246.078	15.1127	-3582.78
			42.7825	-5			15.1258	-248.094	15.1127	-246.416	15.1258	-3584.44
			42.7826	-5			15.1389	-234.094	15.1258	-246.75	15.1389	-3579.11
			42.7826	-5			15.1521	-235.094	15.1389	-247.079	15.1521	-3580.79
			43.0274	-5			15.1652	-243.094	15.1521	-247.402	15.1652	-3579.47
			43.0274	-5			15.1783	-248.094	15.1652	-247.719	15.1783	-3593.16
			43.0274	-5			15.1915	-238.094	15.1783	-248.03	15.1915	-3597.86
			43.0274	-5			15.2046	-241.094	15.1915	-248.333	15.2046	-3581.56
			43.0274	-5			15.2177	-253.094	15.2046	-248.628	15.2177	-3579.28
			43.0274	-5			15.2309	-246.094	15.2177	-248.915	15.2309	-3574
			43.0274	-5			15.244	-260.094	15.2309	-249.193	15.244	-3584.73
			43.0274	-5			15.2571	-239.094	15.244	-249.462	15.2571	-3587.47
			43.0274	-5			15.2703	-248.094	15.2571	-249.723	15.2703	-3599.22
			43.0274	-5			15.2834	-253.094	15.2703	-249.974	15.2834	-3590.98
			43.0274	-5			15.2965	-241.094	15.2834	-250.216	15.2965	-3587.74
			43.0274	-5			15.3096	-247.094	15.2965	-250.448	15.3096	-3593.52
			43.1397	-5			15.3228	-243.094	15.3096	-250.671	15.3228	-3592.31
			43.1397	-5			15.3359	-242.094	15.3228	-250.884	15.3359	-3576.1
			43.1397	-5			15.349	-250.094	15.3359	-251.088	15.349	-3589.91
			43.1397	-5			15.3622	-241.094	15.349	-251.282	15.3622	-3593.72
			43.1397	-5			15.3753	-248.094	15.3622	-251.467	15.3753	-3579.55
			43.1397	-5			15.3884	-238.094	15.3753	-251.643	15.3884	-3583.38
			43.1397	-5			15.4016	-233.094	15.3884	-251.81	15.4016	-3587.22
			43.1397	-5			15.4147	-254.094	15.4016	-251.968	15.4147	-3597.07
			43.1397	-5			15.4278	-253.094	15.4147	-252.117	15.4278	-3596.93
			43.1397	-5			15.4409	-251.094	15.4278	-252.258	15.4409	-3579.8
			43.1397	-5			15.4541	-236.094	15.4409	-252.392	15.4541	-3578.67
			43.1397	-5			15.4672	-255.094	15.4541	-252.517	15.4672	-3595.56
			43.4229	-5			15.4803	-238.094	15.4672	-252.635	15.4803	-3591.45
			43.4229	-5			15.4935	-255.094	15.4803	-252.745	15.4935	-3576.34
			43.4229	-5			15.5066	-247.094	15.4935	-252.849	15.5066	-3583.25
			43.4229	-5			15.5197	-249.094	15.5066	-252.946	15.5197	-3598.15
			43.4229	-5			15.5328	-246.094	15.5197	-253.036	15.5328	-3593.07
			43.4229	-5			15.546	-241.094	15.5328	-253.121	15.546	-3587.99
			43.5363	-5			15.5591	-241.094	15.546	-253.2	15.5591	-3592.92
			43.5363	-5			15.5723	-244.094	15.5591	-253.274	15.5723	-3597.85
			43.5363	-5			15.5854	-253.094	15.5723	-253.343	15.5854	-3581.78
			43.5363	-5			15.5985	-236.094	15.5854	-253.407	15.5985	-3587.72
			43.5363	-5			15.6116	-254.094	15.5985	-253.466	15.6116	-3594.67
			43.5363	-5			15.6248	-244.094	15.6116	-253.522	15.6248	-3584.62
			43.6196	-5			15.6379	-259.094	15.6248	-253.573	15.6379	-3596.57
			43.6196	-5			15.651	-250.094	15.6379	-253.621	15.651	-3592.53
			43.6196	-5			15.6642	-256.094	15.651	-253.666	15.6642	-3589.48
			43.6196	-5			15.6773	-238.094	15.6642	-253.707	15.6773	-3581.45
			43.6196	-5			15.6904	-247.094	15.6773	-253.746	15.6904	-3585.41
			43.6196	-5			15.7035	-250.094	15.6904	-253.782	15.7035	-3587.38
			43.6196	-5			15.7167	-250.094	15.7035	-253.815	15.7167	-3590.34
			43.6196	-5			15.7298	-246.094	15.7167	-253.847	15.7298	-3578.32
			43.6196	-5			15.7429	-243.094	15.7298	-253.876	15.7429	-3585.29
			43.6196	-5			15.7561	-245.094	15.7429	-253.904	15.7561	-3589.26
			43.6196	-5			15.7692	-247.094	15.7561	-253.929	15.7692	-3594.24
			43.6196	-5			15.7823	-256.094	15.7692	-253.954	15.7823	-3598.21
			43.6611	-5			15.7955	-248.094	15.7823	-253.977	15.7955	-3587.19
			43.6611	-5			15.8086	-255.094	15.7955	-253.999	15.8086	-3593.17
			43.6611	-5			15.8217	-256.094	15.8086	-254.02	15.8217	-3583.15
			43.6612	-5			15.8348	-244.094	15.8217	-254.04	15.8348	-3587.13
			43.6612	-5			15.848	-254.094	15.8348	-254.059	15.848	-3596.11
			43.6612	-5			15.8611	-249.094	15.848	-254.077	15.8611	-3569.1
			43.7335	-5			15.8742	-259.094	15.8611	-254.095	15.8742	-3572.08
			43.7335	-5			15.8874	-246.094	15.8742	-254.112	15.8874	-3586.06
			43.7336	-5			15.9005	-251.094	15.8874	-254.129	15.9005	-3600.05
			43.7336	-5			15.9136	-255.094	15.9005	-254.145	15.9136	-3569.03
			43.7336	-5			15.9268	-252.094	15.9136	-254.161	15.9268	-3595.01
			43.7336	-5			15.9399	-232.094	15.9268	-254.177	15.9399	-3587
			43.7336	-5			15.953	-245.094	15.9399	-254.193	15.953	-3589.98
			43.7336	-5			15.9662	-250.094	15.953	-254.208	15.9662	-3594.97
			43.7336	-5			15.9793	-247.094	15.9662	-254.223	15.9793	-3571.95
			43.7336	-5			15.9924	-253.094	15.9793	-254.239	15.9924	-3568.94
			43.7336	-5			16.0055	-251.094	15.9924	-254.254	16.0055	-3594.92
			43.7336	-5			16.0187	-245.094	16.0055	-254.269	16.0187	-3592.91
			43.7752	-5			16.0318	-260.094	16.0187	-254.285	16.0318	-3584.89
			43.7752	-5			16.0449	-253.094	16.0318	-254.3	16.0449	-3586.88
			43.7752	-5			16.0581	-262.094	16.0449	-254.315	16.0581	-3580.86
			43.7753	-5			16.0712	-259.094	16.0581	-254.331	16.0712	-3583.84
			43.7753	-5			16.0843	-258.094	16.0712	-254.347	16.0843	-3591.83
			43.7753	-5			16.0975	-253.094	16.0843	-254.362	16.0975	-3593.81
			44.2054	-5			16.1106	-252.094	16.0975	-254.378	16.1106	-3603.8
			44.2054	-5			16.1237	-255.094	16.1106	-254.394	16.1237	-3571.78
			44.2054	-5			16.1368	-255.094	16.1237	-254.411	16.1368	-3574.76
			44.2054	-5			16.15	-254.094	16.1368	-254.427	16.15	-3582.75
			44.2054	-5			16.1631	-259.094	16.15	-254.444	16.1631	-3584.73
			44.2054	-5			16.1762	-252.094	16.1631	-254.46	16.1762	-3589.71
			44.2054	-5			16.1894	-266.094	16.1762	-254.477	16.1894	-3583.7
			44.2054	-5			16.2025	-259.094	16.1894	-254.494	16.2025	-3576.68
			44.2054	-5			16.2156	-250.094	16.2025	-254.512	16.2156	-3589.66
			44.2054	-5			16.2288	-251.094	16.2156	-254.529	16.2288	-3586.64
			44.2054	-5			16.2419	-247.094	16.2288	-254.547	16.2419	-3592.63
			44.2054	-5			16.255	-247.094	16.2419	-254.564	16.255	-3588.61
			44.3211	-5			16.2681	-250.094	16.255	-254.582	16.2681	-3589.59
			44.3211	-5			16.2813	-267.094	16.2681	-254.6	16.2813	-3593.57
			44.3211	-5			16.2944	-256.094	16.2813	-254.619	16.2944	-3577.55
			44.3211	-5			16.3075	-249.094	16.2944	-254.637	16.3075	-3573.54
			44.3211	-5			16.3207	-244.094	16.3075	-254.655	16.3207	-3591.52
			44.3211	-5			16.3338	-247.094	16.3207	-254.674	16.3338	-3590.5
			44.3211	-5			16.3469	-244.094	16.3338	-254.693	16.3469	-3592.48
			44.3211	-5			16.3601	-252.094	16.3469	-254.712	16.3601	-3593.46
			44.3211	-5			16.3732	-245.094	16.3601	-254.731	16.3732	-3593.44
			44.3211	-5			16.3863	-269.094	16.3732	-254.75	16.3863	-3592.42
			44.3211	-5			16.3995	-259.094	16.3863	-254.769	16.3995	-3596.4
			44.3211	-5			16.4126	-255.094	16.3995	-254.788	16.4126	-3584.38
			44.4403	-5			16.4257	-263.094	16.4126	-254.807	16.4257	-3592.36
			44.4403	-5			16.4388	-239.094	16.4257	-254.827	16.4388	-3604.35
			44.4404	-5			16.452	-251.094	16.4388	-254.846	16.452	-3584.33
			44.5566	-5			16.4651	-253.094	16.452	-254.866	16.4651	-3593.31
			44.5567	-5			16.4782	-251.094	16.4651	-254.885	16.4782	-3578.29
			44.5567	-5			16.4914	-263.094	16.4782	-254.905	16.4914	-3590.27
			44.5926	-5			16.5045	-244.094	16.4914	-254.924	16.5045	-3580.25
			44.5926	-5			16.5176	-256.094	16.5045	-254.944	16.5176	-3595.23
			44.5926	-5			16.5308	-258.094	16.5176	-254.963	16.5308	-3589.21
			44.5926	-5			16.5439	-260.094	16.5308	-254.982	16.5439	-3595.19
			44.5926	-5			16.557	-245.094	16.5439	-255.002	16.557	-3582.17
			44.5926	-5			16.5702	-253.094	16.557	-255.021	16.5702	-3592.15
			44.7094	-5			16.5833	-254.094	16.5702	-255.04	16.5833	-3592.13
			44.7094	-5			16.5964	-258.094	16.5833	-255.059	16.5964	-3586.11
			44.7094	-5			16.6095	-250.094	16.5964	-255.078	16.6095	-3591.09
			44.7094	-5			16.6227	-256.094	16.6095	-255.097	16.6227	-3595.08
			44.7094	-5			16.6358	-262.094	16.6227	-255.115	16.6358	-3583.06
			44.7094	-5			16.6489	-256.094	16.6358	-255.133	16.6489	-3581.04
							16.6621	-248.094	16.6489	-255.152	16.6621	-3596.02
							16.6752	-240.094	16.6621	-255.169	16.6752	-3580
							16.6883	-264.094	16.6752	-255.187	16.6883	-3588.99
							16.7015	-252.094	16.6883	-255.204	16.7015	-3586.97
							16.7146	-258.094	16.7015	-255.221	16.7146	-3588.95
							16.7277	-257.094	16.7146	-255.237	16.7277	-3591.94
							16.7408	-258.094	16.7277	-255.253	16.7408	-3588.92
							16.754	-264.094	16.7408	-255.269	16.754	-3590.91
							16.7671	-237.094	16.754	-255.284	16.7671	-3590.89
							16.7802	-250.094	16.7671	-255.298	16.7802	-3570.88
							16.7934	-258.094	16.7802	-255.312	16.7934	-3589.87
							16.8065	-255.094	16.7934	-255.325	16.8065	-3596.85
							16.8196	-254.094	16.8065	-255.338	16.8196	-3587.84
							16.8328	-257.094	16.8196	-255.35	16.8328	-3598.83
							16.8459	-252.094	16.8328	-255.361	16.8459	-3582.82
							16.859	-268.094	16.8459	-255.371	16.859	-3577.81
							16.8721	-252.094	16.859	-255.381	16.8721	-3587.8
							16.8853	-260.094	16.8721	-255.39	16.8853	-3583.79
							16.8984	-257.094	16.8853	-255.397	16.8984	-3586.79
							16.9115	-266.094	16.8984	-255.404	16.9115	-3581.78
							16.9247	-246.094	16.9115	-255.409	16.9247	-3598.78
							16.9378	-253.094	16.9247	-255.414	16.9378	-3583.77
							16.9509	-255.094	16.9378	-255.417	16.9509	-3595.77
							16.9641	-250.094	16.9509	-255.419	16.9641	-3592.77
							16.9772	-259.094	16.9641	-255.419	16.9772	-3587.77
							16.9903	-263.094	16.9772	-255.418	16.9903	-3587.78
							17.0035	-244.094	16.9903	-255.416	17.0035	-3582.78
							17.0166	-248.094	17.0035	-255.412	17.0166	-3578.78
							17.0297	-252.094	17.0166	-255.407	17.0297	-3594.79
							17.0428	-243.094	17.0297	-255.4	17.0428	-3603.8
							17.056	-250.094	17.0428	-255.392	17.056	-3589.81
							17.0691	-248.094	17.056	-255.381	17.0691	-3575.82
							17.0822	-267.094	17.0691	-255.369	17.0822	-3550.84
							17.0954	-258.094	17.0822	-255.355	17.0954	-3581.85
							17.1085	-252.094	17.0954	-255.339	17.1085	-3585.87
							17.1216	-257.094	17.1085	-255.322	17.1216	-3589.89
							17.1348	-246.094	17.1216	-255.302	17.1348	-3588.91
							17.1479	-261.094	17.1348	-255.28	17.1479	-3581.94
							17.161	-266.094	17.1479	-255.256	17.161	-3576.96
							17.1741	-246.094	17.161	-255.23	17.1741	-3591.99
							17.1873	-254.094	17.1741	-255.202	17.1873	-3589.02
							17.2004	-253.094	17.1873	-255.172	17.2004	-3584.05
							17.2135	-248.094	17.2004	-255.14	17.2135	-3600.09
							17.2267	-253.094	17.2135	-255.106	17.2267	-3588.12
							17.2398	-258.094	17.2267	-255.069	17.2398	-3597.16
							17.2529	-255.094	17.2398	-255.031	17.2529	-3593.2
							17.266	-261.094	17.2529	-254.99	17.266	-3577.24
							17.2792	-248.094	17.266	-254.947	17.2792	-3580.29
							17.2923	-242.094	17.2792	-254.903	17.2923	-3577.34
							17.3054	-248.094	17.2923	-254.856	17.3054	-3587.38
							17.3186	-261.094	17.3054	-254.807	17.3186	-3586.43
							17.3317	-243.094	17.3186	-254.756	17.3317	-3582.49
							17.3448	-257.094	17.3317	-254.704	17.3448	-3587.54
							17.358	-254.094	17.3448	-254.65	17.358	-3590.6
							17.3711	-254.094	17.358	-254.594	17.3711	-3575.65
							17.3842	-243.094	17.3711	-254.536	17.3842	-3580.71
							17.3973	-250.094	17.3842	-254.477	17.3973	-3601.77
							17.4105	-258.094	17.3973	-254.417	17.4105	-3577.84
							17.4236	-244.094	17.4105	-254.356	17.4236	-3581.9
							17.4367	-258.094	17.4236	-254.293	17.4367	-3587.96
							17.4499	-262.094	17.4367	-254.229	17.4499	-3599.03
							17.463	-250.094	17.4499	-254.165	17.463	-3582.09
							17.4761	-268.094	17.463	-254.1	17.4761	-3593.16
							17.4893	-251.094	17.4761	-254.034	17.4893	-3584.22
							17.5024	-252.094	17.4893	-253.968	17.5024	-3582.29
							17.5155	-246.094	17.5024	-253.902	17.5155	-3571.36
							17.5287	-253.094	17.5155	-253.836	17.5287	-3588.42
							17.5418	-253.094	17.5287	-253.77	17.5418	-3590.49
							17.5549	-248.094	17.5418	-253.705	17.5549	-3599.55
							17.568	-256.094	17.5549	-253.64	17.568	-3582.61
							17.5812	-266.094	17.568	-253.576	17.5812	-3575.68
							17.5943	-238.094	17.5812	-253.514	17.5943	-3572.74
							17.6074	-242.094	17.5943	-253.452	17.6074	-3590.8
							17.6206	-262.094	17.6074	-253.392	17.6206	-3590.86
							17.6337	-247.094	17.6206	-253.333	17.6337	-3590.91
							17.6468	-249.094	17.6337	-253.277	17.6468	-3586.97
							17.66	-263.094	17.6468	-253.222	17.66	-3598.02
							17.6731	-250.094	17.66	-253.17	17.6731	-3589.07
							17.6862	-255.094	17.6731	-253.121	17.6862	-3580.12
							17.6993	-249.094	17.6862	-253.074	17.6993	-3595.16
							17.7125	-265.094	17.6993	-253.029	17.7125	-3569.2
							17.7256	-251.094	17.7125	-252.988	17.7256	-3577.24
							17.7387	-246.094	17.7256	-252.95	17.7387	-3596.28
							17.7519	-255.094	17.7387	-252.916	17.7519	-3583.31
							17.765	-238.094	17.7519	-252.885	17.765	-3594.33
							17.7781	-262.094	17.765	-252.858	17.7781	-3584.36
							17.7913	-254.094	17.7781	-252.834	17.7913	-3589.38
							17.8044	-266.094	17.7913	-252.814	17.8044	-3592.39
							17.8175	-259.094	17.8044	-252.798	17.8175	-3590.41
							17.8306	-239.094	17.8175	-252.786	17.8306	-3591.41
							17.8438	-255.094	17.8306	-252.778	17.8438	-3581.42
							17.8569	-253.094	17.8438	-252.774	17.8569	-3594.42
							17.87	-253.094	17.8569	-252.774	17.87	-3591.41
							17.8832	-258.094	17.87	-252.778	17.8832	-3580.41
							17.8963	-245.094	17.8832	-252.786	17.8963	-3584.39
							17.9094	-249.094	17.8963	-252.798	17.9094	-3594.38
							17.9226	-236.094	17.9094	-252.814	17.9226	-3591.36
							17.9357	-251.094	17.9226	-252.833	17.9357	-3577.33
							17.9488	-249.094	17.9357	-252.857	17.9488	-3589.31
							17.962	-252.094	17.9488	-252.883	17.962	-3599.28
							17.9751	-241.094	17.962	-252.913	17.9751	-3581.24
							17.9882	-259.094	17.9751	-252.947	17.9882	-3594.21
							18.0013	-245.094	17.9882	-252.983	18.0013	-3586.17
							18.0145	-248.094	18.0013	-253.022	18.0145	-3592.13
							18.0276	-249.094	18.0145	-253.064	18.0276	-3599.08
							18.0407	-251.094	18.0276	-253.109	18.0407	-3593.04
							18.0539	-253.094	18.0407	-253.155	18.0539	-3589.99
							18.067	-248.094	18.0539	-253.204	18.067	-3583.94
							18.0801	-243.094	18.067	-253.255	18.0801	-3578.88
							18.0933	-256.094	18.0801	-253.307	18.0933	-3592.83
							18.1064	-254.094	18.0933	-253.361	18.1064	-3576.78
							18.1195	-257.094	18.1064	-253.416	18.1195	-3593.72
							18.1327	-241.094	18.1195	-253.473	18.1327	-3587.66
							18.1458	-265.094	18.1327	-253.53	18.1458	-3573.6
							18.1589	-252.094	18.1458	-253.587	18.1589	-3588.55
							18.172	-247.094	18.1589	-253.646	18.172	-3578.49
							18.1852	-248.094	18.172	-253.704	18.1852	-3590.43
							18.1983	-251.094	18.1852	-253.762	18.1983	-3597.37
							18.2114	-255.094	18.1983	-253.821	18.2114	-3590.31
							18.2246	-254.094	18.2114	-253.879	18.2246	-3590.25
							18.2377	-255.094	18.2246	-253.937	18.2377	-3594.2
							18.2508	-259.094	18.2377	-253.994	18.2508	-3589.14
							18.264	-268.094	18.2508	-254.05	18.264	-3588.09
							18.2771	-265.094	18.264	-254.105	18.2771	-3589.03
							18.2902	-257.094	18.2771	-254.159	18.2902	-3582.98
							18.3033	-246.094	18.2902	-254.212	18.3033	-3579.93
							18.3165	-259.094	18.3033	-254.264	18.3165	-3582.88
							18.3296	-266.094	18.3165	-254.314	18.3296	-3584.83
							18.3427	-258.094	18.3296	-254.363	18.3427	-3582.78
							18.3559	-256.094	18.3427	-254.41	18.3559	-3598.74
							18.369	-242.094	18.3559	-254.455	18.369	-3582.69
							18.3821	-259.094	18.369	-254.499	18.3821	-3589.65
							18.3953	-255.094	18.3821	-254.541	18.3953	-3598.61
							18.4084	-240.094	18.3953	-254.581	18.4084	-3589.57
							18.4215	-259.094	18.4084	-254.619	18.4215	-3589.54
							18.4347	-264.094	18.4215	-254.654	18.4347	-3590.5
							18.4478	-240.094	18.4347	-254.688	18.4478	-3594.47
							18.4609	-256.094	18.4478	-254.72	18.4609	-3572.44
							18.474	-252.094	18.4609	-254.75	18.474	-3594.41
							18.4872	-259.094	18.474	-254.778	18.4872	-3597.39
							18.5003	-253.094	18.4872	-254.804	18.5003	-3583.36
							18.5134	-249.094	18.5003	-254.828	18.5134	-3590.34
							18.5266	-246.094	18.5134	-254.85	18.5266	-3583.32
							18.5397	-252.094	18.5266	-254.869	18.5397	-3590.3
							18.5528	-267.094	18.5397	-254.887	18.5528	-3591.29
							18.566	-242.094	18.5528	-254.903	18.566	-3588.27
							18.5791	-238.094	18.566	-254.917	18.5791	-3598.26
							18.5922	-262.094	18.5791	-254.929	18.5922	-3581.25
							18.6053	-243.094	18.5922	-254.94	18.6053	-3594.24
							18.6185	-259.094	18.6053	-254.948	18.6185	-3592.24
							18.6316	-247.094	18.6185	-254.955	18.6316	-3586.23
							18.6447	-251.094	18.6316	-254.96	18.6447	-3586.23
							18.6579	-253.094	18.6447	-254.964	18.6579	-3591.22
							18.671	-262.094	18.6579	-254.966	18.671	-3583.22
							18.6841	-249.094	18.671	-254.967	18.6841	-3589.23
							18.6973	-255.094	18.6841	-254.966	18.6973	-3587.23
							18.7104	-259.094	18.6973	-254.964	18.7104	-3586.23
							18.7235	-251.094	18.7104	-254.961	18.7235	-3594.24
							18.7366	-246.094	18.7235	-254.956	18.7366	-3589.24
							18.7498	-259.094	18.7366	-254.95	18.7498	-3582.25
							18.7629	-241.094	18.7498	-254.944	18.7629	-3587.26
							18.776	-256.094	18.7629	-254.936	18.776	-3586.26
							18.7892	-246.094	18.776	-254.927	18.7892	-3581.27
							18.8023	-257.094	18.7892	-254.917	18.8023	-3596.29
							18.8154	-249.094	18.8023	-254.906	18.8154	-3596.3
							18.8286	-245.094	18.8154	-254.895	18.8286	-3591.31
							18.8417	-245.094	18.8286	-254.882	18.8417	-3580.32
							18.8548	-252.094	18.8417	-254.869	18.8548	-3578.34
							18.868	-258.094	18.8548	-254.856	18.868	-3604.35
							18.8811	-252.094	18.868	-254.841	18.8811	-3595.36
							18.8942	-251.094	18.8811	-254.826	18.8942	-3591.38
							18.9073	-244.094	18.8942	-254.811	18.9073	-3579.4
							18.9205	-254.094	18.9073	-254.795	18.9205	-3580.41
							18.9336	-246.094	18.9205	-254.779	18.9336	-3593.43
							18.9467	-255.094	18.9336	-254.762	18.9467	-3593.45
							18.9599	-249.094	18.9467	-254.745	18.9599	-3590.46
							18.973	-257.094	18.9599	-254.728	18.973	-3588.48
							18.9861	-245.094	18.973	-254.71	18.9861	-3593.5
							18.9992	-254.094	18.9861	-254.692	18.9992	-3585.52
							19.0124	-248.094	18.9992	-254.674	19.0124	-3596.54
							19.0255	-268.094	19.0124	-254.656	19.0255	-3583.55
							19.0386	-253.094	19.0255	-254.637	19.0386	-3565.57
							19.0518	-268.094	19.0386	-254.619	19.0518	-3579.59
							19.0649	-243.094	19.0518	-254.6	19.0649	-3585.61
							19.078	-249.094	19.0649	-254.581	19.078	-3585.63
							19.0912	-261.094	19.078	-254.562	19.0912	-3594.65
							19.1043	-264.094	19.0912	-254.544	19.1043	-3579.67
							19.1174	-247.094	19.1043	-254.525	19.1174	-3591.69
							19.1305	-260.094	19.1174	-254.506	19.1305	-3585.7
							19.1437	-244.094	19.1305	-254.487	19.1437	-3585.72
							19.1568	-256.094	19.1437	-254.468	19.1568	-3589.74
							19.1699	-257.094	19.1568	-254.45	19.1699	-3592.76
							19.1831	-245.094	19.1699	-254.431	19.1831	-3587.78
							19.1962	-256.094	19.1831	-254.413	19.1962	-3583.8
							19.2093	-263.094	19.1962	-254.394	19.2093	-3595.82
							19.2225	-251.094	19.2093	-254.376	19.2225	-3582.83
							19.2356	-252.094	19.2225	-254.358	19.2356	-3583.85
							19.2487	-258.094	19.2356	-254.34	19.2487	-3577.87
							19.2619	-257.094	19.2487	-254.322	19.2619	-3589.89
							19.275	-251.094	19.2619	-254.304	19.275	-3582.9
							19.2881	-251.094	19.275	-254.286	19.2881	-3575.92
							19.3012	-255.094	19.2881	-254.269	19.3012	-3592.94
							19.3144	-240.094	19.3012	-254.252	19.3144	-3583.96
							19.3275	-260.094	19.3144	-254.235	19.3275	-3587.97
							19.3406	-257.094	19.3275	-254.218	19.3406	-3579.99
							19.3538	-255.094	19.3406	-254.202	19.3538	-3594.01
							19.3669	-262.094	19.3538	-254.185	19.3669	-3597.02
							19.38	-261.094	19.3669	-254.169	19.38	-3593.04
							19.3932	-247.094	19.38	-254.154	19.3932	-3588.05
							19.4063	-245.094	19.3932	-254.138	19.4063	-3593.07
							19.4194	-260.094	19.4063	-254.123	19.4194	-3590.08
							19.4325	-261.094	19.4194	-254.108	19.4325	-3601.1
							19.4457	-253.094	19.4325	-254.093	19.4457	-3577.11
							19.4588	-255.094	19.4457	-254.078	19.4588	-3586.13
							19.4719	-256.094	19.4588	-254.064	19.4719	-3582.14
							19.4851	-241.094	19.4719	-254.05	19.4851	-3586.15
							19.4982	-251.094	19.4851	-254.037	19.4982	-3590.17
							19.5113	-252.094	19.4982	-254.023	19.5113	-3592.18
							19.5245	-253.094	19.5113	-254.01	19.5245	-3585.19
							19.5376	-261.094	19.5245	-253.998	19.5376	-3575.21
							19.5507	-266.094	19.5376	-253.985	19.5507	-3575.22
							19.5638	-249.094	19.5507	-253.973	19.5638	-3589.23
							19.577	-255.094	19.5638	-253.961	19.577	-3583.24
							19.5901	-261.094	19.577	-253.95	19.5901	-3591.25
							19.6032	-260.094	19.5901	-253.939	19.6032	-3588.26
							19.6164	-258.094	19.6032	-253.928	19.6164	-3580.27
							19.6295	-260.094	19.6164	-253.917	19.6295	-3589.28
							19.6426	-259.094	19.6295	-253.907	19.6426	-3585.29
							19.6558	-254.094	19.6426	-253.897	19.6558	-3582.3
							19.6689	-236.094	19.6558	-253.888	19.6689	-3588.31
							19.682	-264.094	19.6689	-253.879	19.682	-3591.32
							19.6952	-265.094	19.682	-253.87	19.6952	-3591.33
							19.7083	-257.094	19.6952	-253.861	19.7083	-3579.34
							19.7214	-257.094	19.7083	-253.853	19.7214	-3576.35
							19.7345	-257.094	19.7214	-253.846	19.7345	-3581.35
							19.7477	-260.094	19.7345	-253.838	19.7477	-3587.36
							19.7608	-254.094	19.7477	-253.831	19.7608	-3604.37
							19.7739	-264.094	19.7608	-253.824	19.7739	-3593.37
							19.7871	-251.094	19.7739	-253.818	19.7871	-3573.38
							19.8002	-252.094	19.7871	-253.812	19.8002	-3586.38
							19.8133	-248.094	19.8002	-253.807	19.8133	-3585.39
							19.8265	-264.094	19.8133	-253.801	19.8265	-3588.39
							19.8396	-270.094	19.8265	-253.796	19.8396	-3589.4
							19.8527	-260.094	19.8396	-253.792	19.8527	-3599.4
							19.8658	-265.094	19.8527	-253.788	19.8658	-3587.41
							19.879	-255.094	19.8658	-253.784	19.879	-3572.41
							19.8921	-257.094	19.879	-253.781	19.8921	-3595.41
							19.9052	-249.094	19.8921	-253.777	19.9052	-3583.42
							19.9184	-262.094	19.9052	-253.775	19.9184	-3587.42
							19.9315	-263.094	19.9184	-253.772	19.9315	-3590.42
							19.9446	-250.094	19.9315	-253.77	19.9446	-3581.42
							19.9578	-251.094	19.9446	-253.769	19.9578	-3573.42
							19.9709	-252.094	19.9578	-253.768	19.9709	-3592.42
							19.984	-245.094	19.9709	-253.767	19.984	-3586.43
							19.9972	-251.094	19.984	-253.766	19.9972	-3586.43
							20.0103	-264.094	19.9972	-253.766	20.0103	-3576.43
							20.0234	-255.094	20.0103	-253.766	20.0234	-3587.42
							20.0365	-260.094	20.0234	-253.766	20.0365	-3582.42
							20.0497	-257.094	20.0365	-253.767	20.0497	-3599.42
							20.0628	-268.094	20.0497	-253.768	20.0628	-3575.42
							20.0759	-256.094	20.0628	-253.77	20.0759	-3591.42
							20.0891	-256.094	20.0759	-253.772	20.0891	-3586.42
							20.1022	-253.094	20.0891	-253.774	20.1022	-3593.41
							20.1153	-255.094	20.1022	-253.777	20.1153	-3593.41
							20.1285	-254.094	20.1153	-253.779	20.1285	-3592.41
							20.1416	-257.094	20.1285	-253.783	20.1416	-3586.41
							20.1547	-263.094	20.1416	-253.786	20.1547	-3590.4
							20.1678	-252.094	20.1547	-253.79	20.1678	-3589.4
							20.181	-253.094	20.1678	-253.794	20.181	-3593.39
							20.1941	-243.094	20.181	-253.798	20.1941	-3588.39
							20.2072	-258.094	20.1941	-253.803	20.2072	-3589.38
							20.2204	-255.094	20.2072	-253.808	20.2204	-3594.38
							20.2335	-249.094	20.2204	-253.813	20.2335	-3584.37
							20.2466	-245.094	20.2335	-253.819	20.2466	-3589.37
							20.2598	-255.094	20.2466	-253.824	20.2598	-3589.36
							20.2729	-256.094	20.2598	-253.83	20.2729	-3591.35
							20.286	-272.094	20.2729	-253.837	20.286	-3591.35
							20.2992	-248.094	20.286	-253.843	20.2992	-3581.34
							20.3123	-242.094	20.2992	-253.85	20.3123	-3585.33
							20.3254	-248.094	20.3123	-253.857	20.3254	-3583.33
							20.3385	-251.094	20.3254	-253.864	20.3385	-3586.32
							20.3517	-267.094	20.3385	-253.871	20.3517	-3599.31
							20.3648	-252.094	20.3517	-253.879	20.3648	-3587.31
							20.3779	-249.094	20.3648	-253.886	20.3779	-3600.3
							20.3911	-241.094	20.3779	-253.894	20.3911	-3596.29
							20.4042	-259.094	20.3911	-253.902	20.4042	-3589.28
							20.4173	-255.094	20.4042	-253.91	20.4173	-3586.27
							20.4305	-260.094	20.4173	-253.918	20.4305	-3583.27
							20.4436	-260.094	20.4305	-253.926	20.4436	-3596.26
							20.4567	-248.094	20.4436	-253.934	20.4567	-3589.25
							20.4698	-260.094	20.4567	-253.942	20.4698	-3593.24
							20.483	-254.094	20.4698	-253.95	20.483	-3587.23
							20.4961	-267.094	20.483	-253.958	20.4961	-3594.23
							20.5092	-257.094	20.4961	-253.966	20.5092	-3582.22
							20.5224	-258.094	20.5092	-253.974	20.5224	-3576.21
							20.5355	-249.094	20.5224	-253.982	20.5355	-3592.2
							20.5486	-257.094	20.5355	-253.99	20.5486	-3587.19
							20.5617	-240.094	20.5486	-253.997	20.5617	-3595.19
							20.5749	-246.094	20.5617	-254.005	20.5749	-3588.18
							20.588	-255.094	20.5749	-254.012	20.588	-3574.17
							20.6011	-257.094	20.588	-254.019	20.6011	-3580.17
							20.6143	-254.094	20.6011	-254.025	20.6143	-3574.16
							20.6274	-251.094	20.6143	-254.031	20.6274	-3584.15
							20.6405	-250.094	20.6274	-254.037	20.6405	-3596.15
							20.6537	-255.094	20.6405	-254.043	20.6537	-3589.14
							20.6668	-240.094	20.6537	-254.048	20.6668	-3585.14
							20.6799	-263.094	20.6668	-254.053	20.6799	-3582.13
							20.6931	-260.094	20.6799	-254.057	20.6931	-3578.13
							20.7062	-257.094	20.6931	-254.06	20.7062	-3574.13
							20.7193	-237.094	20.7062	-254.063	20.7193	-3584.13
							20.7325	-264.094	20.7193	-254.065	20.7325	-3584.12
							20.7456	-251.094	20.7325	-254.067	20.7456	-3600.12
							20.7587	-268.094	20.7456	-254.068	20.7587	-3587.12
							20.7718	-254.094	20.7587	-254.068	20.7718	-3586.12
							20.785	-258.094	20.7718	-254.067	20.785	-3585.13
							20.7981	-241.094	20.785	-254.065	20.7981	-3576.13
							20.8112	-253.094	20.7981	-254.063	20.8112	-3583.13
							20.8244	-245.094	20.8112	-254.059	20.8244	-3583.14
							20.8375	-267.094	20.8244	-254.055	20.8375	-3604.14
							20.8506	-255.094	20.8375	-254.049	20.8506	-3582.15
							20.8637	-255.094	20.8506	-254.042	20.8637	-3587.16
							20.8769	-264.094	20.8637	-254.034	20.8769	-3581.17
							20.89	-254.094	20.8769	-254.025	20.89	-3597.18
							20.9031	-252.094	20.89	-254.015	20.9031	-3596.19
							20.9163	-264.094	20.9031	-254.004	20.9163	-3579.2
							20.9294	-241.094	20.9163	-253.991	20.9294	-3585.21
							20.9425	-274.094	20.9294	-253.977	20.9425	-3574.23
							20.9557	-261.094	20.9425	-253.962	20.9557	-3603.25
							20.9688	-259.094	20.9557	-253.945	20.9688	-3584.26
							20.9819	-256.094	20.9688	-253.927	20.9819	-3581.28
							20.995	-258.094	20.9819	-253.907	20.995	-3591.31
							21.0082	-248.094	20.995	-253.886	21.0082	-3574.33
							21.0213	-256.094	21.0082	-253.863	21.0213	-3595.35
							21.0344	-257.094	21.0213	-253.839	21.0344	-3586.38
							21.0476	-259.094	21.0344	-253.814	21.0476	-3594.4
							21.0607	-265.094	21.0476	-253.787	21.0607	-3596.43
							21.0738	-258.094	21.0607	-253.758	21.0738	-3573.46
							21.087	-240.094	21.0738	-253.728	21.087	-3592.49
							21.1001	-255.094	21.087	-253.697	21.1001	-3591.53
							21.1132	-260.094	21.1001	-253.664	21.1132	-3585.56
							21.1264	-237.094	21.1132	-253.63	21.1264	-3600.6
							21.1395	-247.094	21.1264	-253.594	21.1395	-3590.63
							21.1526	-249.094	21.1395	-253.557	21.1526	-3580.67
							21.1657	-254.094	21.1526	-253.519	21.1657	-3600.71
							21.1789	-254.094	21.1657	-253.479	21.1789	-3597.75
							21.192	-255.094	21.1789	-253.438	21.192	-3590.8
							21.2051	-257.094	21.192	-253.396	21.2051	-3591.84
							21.2183	-255.094	21.2051	-253.352	21.2183	-3589.88
							21.2314	-262.094	21.2183	-253.308	21.2314	-3569.93
							21.2445	-230.094	21.2314	-253.262	21.2445	-3597.98
							21.2577	-252.094	21.2445	-253.216	21.2577	-3584.02
							21.2708	-254.094	21.2577	-253.169	21.2708	-3579.07
							21.2839	-258.094	21.2708	-253.121	21.2839	-3595.12
							21.297	-246.094	21.2839	-253.072	21.297	-3588.17
							21.3102	-244.094	21.297	-253.023	21.3102	-3589.22
							21.3233	-250.094	21.3102	-252.974	21.3233	-3584.27
							21.3364	-259.094	21.3233	-252.924	21.3364	-3601.32
							21.3496	-251.094	21.3364	-252.874	21.3496	-3581.37
							21.3627	-245.094	21.3496	-252.823	21.3627	-3587.42
							21.3758	-261.094	21.3627	-252.773	21.3758	-3581.47
							21.389	-262.094	21.3758	-252.723	21.389	-3586.52
							21.4021	-253.094	21.389	-252.673	21.4021	-3591.57
							21.4152	-244.094	21.4021	-252.623	21.4152	-3588.62
							21.4283	-256.094	21.4152	-252.574	21.4283	-3576.67
							21.4415	-242.094	21.4283	-252.526	21.4415	-3595.71
							21.4546	-261.094	21.4415	-252.478	21.4546	-3591.76
							21.4677	-250.094	21.4546	-252.431	21.4677	-3584.81
							21.4809	-238.094	21.4677	-252.385	21.4809	-3600.85
							21.494	-256.094	21.4809	-252.34	21.494	-3583.89
							21.5071	-250.094	21.494	-252.297	21.5071	-3592.94
							21.5203	-258.094	21.5071	-252.255	21.5203	-3594.98
							21.5334	-255.094	21.5203	-252.214	21.5334	-3583.02
							21.5465	-258.094	21.5334	-252.175	21.5465	-3579.05
							21.5597	-250.094	21.5465	-252.138	21.5597	-3584.09
							21.5728	-249.094	21.5597	-252.102	21.5728	-3583.12
							21.5859	-243.094	21.5728	-252.069	21.5859	-3590.15
							21.599	-248.094	21.5859	-252.037	21.599	-3583.18
							21.6122	-245.094	21.599	-252.008	21.6122	-3590.21
							21.6253	-260.094	21.6122	-251.981	21.6253	-3598.24
							21.6384	-244.094	21.6253	-251.956	21.6384	-3596.26
							21.6516	-256.094	21.6384	-251.933	21.6516	-3593.28
							21.6647	-246.094	21.6516	-251.913	21.6647	-3589.3
							21.6778	-262.094	21.6647	-251.895	21.6778	-3592.31
							21.691	-233.094	21.6778	-251.88	21.691	-3576.32
							21.7041	-252.094	21.691	-251.867	21.7041	-3578.33
							21.7172	-262.094	21.7041	-251.857	21.7172	-3585.34
							21.7304	-252.094	21.7172	-251.849	21.7304	-3585.35
							21.7435	-252.094	21.7304	-251.843	21.7435	-3572.35
							21.7566	-253.094	21.7435	-251.841	21.7566	-3581.35
							21.7697	-259.094	21.7566	-251.84	21.7697	-3584.35
							21.7829	-264.094	21.7697	-251.842	21.7829	-3581.35
							21.796	-259.094	21.7829	-251.846	21.796	-3577.34
							21.8091	-248.094	21.796	-251.853	21.8091	-3599.33
							21.8223	-248.094	21.8091	-251.861	21.8223	-3576.32
							21.8354	-248.094	21.8223	-251.872	21.8354	-3592.31
							21.8485	-253.094	21.8354	-251.885	21.8485	-3587.29
							21.8617	-251.094	21.8485	-251.9	21.8617	-3587.28
							21.8748	-252.094	21.8617	-251.916	21.8748	-3591.26
							21.8879	-248.094	21.8748	-251.934	21.8879	-3577.24
							21.901	-262.094	21.8879	-251.954	21.901	-3594.22
							21.9142	-240.094	21.901	-251.975	21.9142	-3596.19
							21.9273	-263.094	21.9142	-251.997	21.9273	-3586.17
							21.9404	-246.094	21.9273	-252.021	21.9404	-3586.15
							21.9536	-249.094	21.9404	-252.045	21.9536	-3597.12
							21.9667	-244.094	21.9536	-252.071	21.9667	-3596.09
							21.9798	-262.094	21.9667	-252.097	21.9798	-3593.07
							21.993	-250.094	21.9798	-252.124	21.993	-3585.04
							22.0061	-265.094	21.993	-252.151	22.0061	-3580.01
							22.0192	-254.094	22.0061	-252.179	22.0192	-3588.98
							22.0323	-250.094	22.0192	-252.207	22.0323	-3586.96
							22.0455	-245.094	22.0323	-252.234	22.0455	-3581.93
							22.0586	-262.094	22.0455	-252.262	22.0586	-3600.9
							22.0717	-241.094	22.0586	-252.29	22.0717	-3587.87
							22.0849	-246.094	22.0717	-252.317	22.0849	-3591.85
							22.098	-251.094	22.0849	-252.344	22.098	-3580.82
							22.1111	-258.094	22.098	-252.37	22.1111	-3565.8
							22.1243	-252.094	22.1111	-252.395	22.1243	-3596.77
							22.1374	-257.094	22.1243	-252.419	22.1374	-3590.75
							22.1505	-253.094	22.1374	-252.443	22.1505	-3582.73
							22.1637	-263.094	22.1505	-252.465	22.1637	-3585.7
							22.1768	-248.094	22.1637	-252.486	22.1768	-3597.68
							22.1899	-250.094	22.1768	-252.506	22.1899	-3587.67
							22.203	-250.094	22.1899	-252.525	22.203	-3591.65
							22.2162	-254.094	22.203	-252.542	22.2162	-3567.63
							22.2293	-252.094	22.2162	-252.558	22.2293	-3577.62
							22.2424	-244.094	22.2293	-252.571	22.2424	-3585.61
							22.2556	-246.094	22.2424	-252.584	22.2556	-3585.6
							22.2687	-246.094	22.2556	-252.594	22.2687	-3580.59
							22.2818	-246.094	22.2687	-252.603	22.2818	-3587.58
							22.295	-238.094	22.2818	-252.609	22.295	-3597.58
							22.3081	-252.094	22.295	-252.614	22.3081	-3592.57
							22.3212	-244.094	22.3081	-252.617	22.3212	-3590.57
							22.3343	-247.094	22.3212	-252.618	22.3343	-3576.57
							22.3475	-268.094	22.3343	-252.617	22.3475	-3578.58
							22.3606	-256.094	22.3475	-252.614	22.3606	-3584.58
							22.3737	-252.094	22.3606	-252.608	22.3737	-3580.59
							22.3869	-244.094	22.3737	-252.601	22.3869	-3589.6
							22.4	-260.094	22.3869	-252.592	22.4	-3590.61
							22.4131	-251.094	22.4	-252.58	22.4131	-3584.62
							22.4262	-256.094	22.4131	-252.567	22.4262	-3594.64
							22.4394	-249.094	22.4262	-252.551	22.4394	-3589.66
							22.4525	-252.094	22.4394	-252.533	22.4525	-3576.68
							22.4656	-238.094	22.4525	-252.513	22.4656	-3596.7
							22.4788	-245.094	22.4656	-252.491	22.4788	-3589.72
							22.4919	-253.094	22.4788	-252.468	22.4919	-3595.75
							22.505	-252.094	22.4919	-252.442	22.505	-3599.78
							22.5182	-248.094	22.505	-252.414	22.5182	-3591.81
							22.5313	-257.094	22.5182	-252.384	22.5313	-3579.84
							22.5444	-248.094	22.5313	-252.352	22.5444	-3580.87
							22.5576	-261.094	22.5444	-252.319	22.5576	-3583.91
							22.5707	-239.094	22.5576	-252.284	22.5707	-3594.94
							22.5838	-257.094	22.5707	-252.246	22.5838	-3586.98
							22.5969	-237.094	22.5838	-252.207	22.5969	-3578.02
							22.6101	-249.094	22.5969	-252.167	22.6101	-3588.07
							22.6232	-237.094	22.6101	-252.125	22.6232	-3591.11
							22.6363	-261.094	22.6232	-252.081	22.6363	-3587.16
							22.6495	-244.094	22.6363	-252.035	22.6495	-3604.2
							22.6626	-248.094	22.6495	-251.988	22.6626	-3593.25
							22.6757	-244.094	22.6626	-251.94	22.6757	-3585.3
							22.6889	-244.094	22.6757	-251.89	22.6889	-3589.35
							22.702	-256.094	22.6889	-251.838	22.702	-3583.41
							22.7151	-246.094	22.702	-251.785	22.7151	-3581.46
							22.7282	-240.094	22.7151	-251.731	22.7282	-3587.52
							22.7414	-243.094	22.7282	-251.676	22.7414	-3588.57
							22.7545	-242.094	22.7414	-251.62	22.7545	-3589.63
							22.7676	-239.094	22.7545	-251.562	22.7676	-3580.69
							22.7808	-248.094	22.7676	-251.503	22.7808	-3585.75
							22.7939	-266.094	22.7808	-251.443	22.7939	-3593.81
							22.807	-249.094	22.7939	-251.382	22.807	-3586.87
							22.8202	-248.094	22.807	-251.32	22.8202	-3597.93
							22.8333	-256.094	22.8202	-251.258	22.8333	-3587
							22.8464	-232.094	22.8333	-251.194	22.8464	-3591.06
							22.8595	-248.094	22.8464	-251.129	22.8595	-3579.13
							22.8727	-252.094	22.8595	-251.064	22.8727	-3586.19
							22.8858	-255.094	22.8727	-250.997	22.8858	-3584.26
							22.8989	-252.094	22.8858	-250.93	22.8989	-3599.33
							22.9121	-256.094	22.8989	-250.863	22.9121	-3597.4
							22.9252	-248.094	22.9121	-250.794	22.9252	-3574.47
							22.9383	-248.094	22.9252	-250.725	22.9383	-3592.54
							22.9515	-246.094	22.9383	-250.655	22.9515	-3587.61
							22.9646	-246.094	22.9515	-250.585	22.9646	-3588.68
							22.9777	-260.094	22.9646	-250.514	22.9777	-3589.75
							22.9909	-247.094	22.9777	-250.443	22.9909	-3608.82
							23.004	-250.094	22.9909	-250.371	23.004	-3580.89
							23.0171	-244.094	23.004	-250.299	23.0171	-3595.97
							23.0302	-245.094	23.0171	-250.226	23.0302	-3590.04
							23.0434	-258.094	23.0302	-250.153	23.0434	-3581.11
							23.0565	-255.094	23.0434	-250.079	23.0565	-3571.19
							23.0696	-246.094	23.0565	-250.005	23.0696	-3587.26
							23.0828	-234.094	23.0696	-249.931	23.0828	-3586.33
							23.0959	-243.094	23.0828	-249.856	23.0959	-3592.41
							23.109	-255.094	23.0959	-249.782	23.109	-3590.48
							23.1222	-246.094	23.109	-249.707	23.1222	-3586.56
							23.1353	-248.094	23.1222	-249.631	23.1353	-3594.64
							23.1484	-248.094	23.1353	-249.556	23.1484	-3575.71
							23.1615	-254.094	23.1484	-249.48	23.1615	-3580.79
							23.1747	-243.094	23.1615	-249.404	23.1747	-3578.86
							23.1878	-255.094	23.1747	-249.328	23.1878	-3595.94
							23.2009	-247.094	23.1878	-249.252	23.2009	-3578.02
							23.2141	-252.094	23.2009	-249.176	23.2141	-3589.09
							23.2272	-245.094	23.2141	-249.1	23.2272	-3596.17
							23.2403	-251.094	23.2272	-249.023	23.2403	-3582.24
							23.2535	-252.094	23.2403	-248.947	23.2535	-3587.32
							23.2666	-243.094	23.2535	-248.87	23.2666	-3581.4
							23.2797	-249.094	23.2666	-248.794	23.2797	-3586.47
							23.2929	-235.094	23.2797	-248.717	23.2929	-3589.55
							23.306	-249.094	23.2929	-248.641	23.306	-3598.63
							23.3191	-254.094	23.306	-248.564	23.3191	-3589.7
							23.3322	-256.094	23.3191	-248.488	23.3322	-3577.78
							23.3454	-256.094	23.3322	-248.411	23.3454	-3580.86
							23.3585	-250.094	23.3454	-248.335	23.3585	-3582.93
							23.3716	-243.094	23.3585	-248.259	23.3716	-3584.01
							23.3848	-251.094	23.3716	-248.183	23.3848	-3568.08
							23.3979	-248.094	23.3848	-248.106	23.3979	-3584.16
							23.411	-229.094	23.3979	-248.03	23.411	-3594.24
							23.4242	-247.094	23.411	-247.955	23.4242	-3584.31
							23.4373	-255.094	23.4242	-247.879	23.4373	-3582.39
							23.4504	-235.094	23.4373	-247.803	23.4504	-3576.46
							23.4636	-245.094	23.4504	-247.728	23.4636	-3579.54
							23.4767	-250.094	23.4636	-247.652	23.4767	-3584.61
							23.4898	-249.094	23.4767	-247.577	23.4898	-3589.69
							23.5029	-247.094	23.4898	-247.502	23.5029	-3585.76
							23.5161	-254.094	23.5029	-247.427	23.5161	-3583.84
							23.5292	-244.094	23.5161	-247.352	23.5292	-3588.91
							23.5423	-255.094	23.5292	-247.277	23.5423	-3582.99
							23.5555	-257.094	23.5423	-247.202	23.5555	-3582.06
							23.5686	-247.094	23.5555	-247.128	23.5686	-3600.14
							23.5817	-253.094	23.5686	-247.053	23.5817	-3579.21
							23.5949	-252.094	23.5817	-246.979	23.5949	-3588.29
							23.608	-250.094	23.5949	-246.905	23.608	-3591.36
							23.6211	-246.094	23.608	-246.831	23.6211	-3588.43
							23.6342	-255.094	23.6211	-246.756	23.6342	-3587.51
							23.6474	-240.094	23.6342	-246.682	23.6474	-3598.58
							23.6605	-242.094	23.6474	-246.609	23.6605	-3575.66
							23.6736	-247.094	23.6605	-246.535	23.6736	-3581.73
							23.6868	-244.094	23.6736	-246.461	23.6868	-3614.8
							23.6999	-250.094	23.6868	-246.387	23.6999	-3571.88
							23.713	-257.094	23.6999	-246.313	23.713	-3575.95
							23.7262	-249.094	23.713	-246.239	23.7262	-3585.03
							23.7393	-239.094	23.7262	-246.165	23.7393	-3596.1
							23.7524	-258.094	23.7393	-246.091	23.7524	-3593.17
							23.7655	-256.094	23.7524	-246.017	23.7655	-3581.25
							23.7787	-238.094	23.7655	-245.943	23.7787	-3595.32
							23.7918	-246.094	23.7787	-245.868	23.7918	-3588.4
							23.8049	-252.094	23.7918	-245.794	23.8049	-3596.47
							23.8181	-250.094	23.8049	-245.719	23.8181	-3585.55
							23.8312	-247.094	23.8181	-245.644	23.8312	-3607.62
							23.8443	-253.094	23.8312	-245.569	23.8443	-3567.7
							23.8575	-260.094	23.8443	-245.493	23.8575	-3589.77
							23.8706	-247.094	23.8575	-245.418	23.8706	-3589.85
							23.8837	-247.094	23.8706	-245.341	23.8837	-3573.93
							23.8968	-259.094	23.8837	-245.265	23.8968	-3578
							23.91	-240.094	23.8968	-245.188	23.91	-3582.08
							23.9231	-251.094	23.91	-245.111	23.9231	-3585.16
							23.9362	-238.094	23.9231	-245.033	23.9362	-3596.24
							23.9494	-243.094	23.9362	-244.955	23.9494	-3578.31
							23.9625	-234.094	23.9494	-244.876	23.9625	-3588.39
							23.9756	-241.094	23.9625	-244.797	23.9756	-3593.47
							23.9888	-240.094	23.9756	-244.717	23.9888	-3603.55
							24.0019	-242.094	23.9888	-244.637	24.0019	-3599.64
							24.015	-253.094	24.0019	-244.556	24.015	-3584.72
							24.0282	-243.094	24.015	-244.475	24.0282	-3583.8
							24.0413	-252.094	24.0282	-244.393	24.0413	-3597.88
							24.0544	-239.094	24.0413	-244.31	24.0544	-3589.96
							24.0675	-241.094	24.0544	-244.226	24.0675	-3581.05
							24.0807	-246.094	24.0675	-244.142	24.0807	-3586.13
							24.0938	-241.094	24.0807	-244.057	24.0938	-3576.22
							24.1069	-249.094	24.0938	-243.972	24.1069	-3576.31
							24.1201	-240.094	24.1069	-243.886	24.1201	-3599.39
							24.1332	-249.094	24.1201	-243.799	24.1332	-3600.48
							24.1463	-250.094	24.1332	-243.711	24.1463	-3581.57
							24.1594	-238.094	24.1463	-243.623	24.1594	-3601.66
							24.1726	-248.094	24.1594	-243.533	24.1726	-3587.75
							24.1857	-236.094	24.1726	-243.444	24.1857	-3591.84
							24.1988	-248.094	24.1857	-243.353	24.1988	-3597.93
							24.212	-239.094	24.1988	-243.262	24.212	-3586.02
							24.2251	-230.094	24.212	-243.17	24.2251	-3571.11
							24.2382	-228.094	24.2251	-243.078	24.2382	-3581.21
							24.2514	-254.094	24.2382	-242.984	24.2514	-3590.3
							24.2645	-248.094	24.2514	-242.891	24.2645	-3571.39
							24.2776	-226.094	24.2645	-242.796	24.2776	-3589.49
							24.2907	-251.094	24.2776	-242.702	24.2907	-3590.59
							24.3039	-243.094	24.2907	-242.606	24.3039	-3595.68
							24.317	-253.094	24.3039	-242.51	24.317	-3589.78
							24.3301	-245.094	24.317	-242.414	24.3301	-3591.87
							24.3433	-242.094	24.3301	-242.318	24.3433	-3563.97
							24.3564	-253.094	24.3433	-242.221	24.3564	-3595.07
							24.3695	-243.094	24.3564	-242.124	24.3695	-3577.16
							24.3827	-235.094	24.3695	-242.026	24.3827	-3591.26
							24.3958	-231.094	24.3827	-241.929	24.3958	-3585.36
							24.4089	-239.094	24.3958	-241.831	24.4089	-3591.46
							24.4221	-232.094	24.4089	-241.734	24.4221	-3582.55
							24.4352	-233.094	24.4221	-241.636	24.4352	-3587.65
							24.4483	-252.094	24.4352	-241.539	24.4483	-3597.75
							24.4614	-237.094	24.4483	-241.442	24.4614	-3596.85
							24.4746	-251.094	24.4614	-241.345	24.4746	-3583.94
							24.4877	-241.094	24.4746	-241.249	24.4877	-3579.04
							24.5008	-231.094	24.4877	-241.153	24.5008	-3568.13
							24.514	-247.094	24.5008	-241.057	24.514	-3571.23
							24.5271	-236.094	24.514	-240.963	24.5271	-3591.32
							24.5402	-233.094	24.5271	-240.868	24.5402	-3594.42
							24.5534	-242.094	24.5402	-240.775	24.5534	-3581.51
							24.5665	-227.094	24.5534	-240.683	24.5665	-3594.6
							24.5796	-241.094	24.5665	-240.591	24.5796	-3562.69
							24.5927	-239.094	24.5796	-240.501	24.5927	-3580.78
							24.6059	-225.094	24.5927	-240.411	24.6059	-3589.87
							24.619	-229.094	24.6059	-240.323	24.619	-3603.95
							24.6321	-239.094	24.619	-240.236	24.6321	-3592.04
							24.6453	-240.094	24.6321	-240.151	24.6453	-3585.12
							24.6584	-237.094	24.6453	-240.067	24.6584	-3592.21
							24.6715	-224.094	24.6584	-239.984	24.6715	-3592.29
							24.6847	-236.094	24.6715	-239.903	24.6847	-3574.37
							24.6978	-214.094	24.6847	-239.824	24.6978	-3588.44
							24.7109	-218.094	24.6978	-239.747	24.7109	-3597.52
							24.724	-239.094	24.7109	-239.671	24.724	-3586.59
							24.7372	-230.094	24.724	-239.597	24.7372	-3602.67
							24.7503	-224.094	24.7372	-239.525	24.7503	-3576.74
							24.7634	-240.094	24.7503	-239.455	24.7634	-3590.8
							24.7766	-236.094	24.7634	-239.387	24.7766	-3583.87
							24.7897	-231.094	24.7766	-239.321	24.7897	-3598.93
							24.8028	-228.094	24.7897	-239.258	24.8028	-3576
							24.816	-226.094	24.8028	-239.196	24.816	-3599.05
							24.8291	-218.094	24.816	-239.137	24.8291	-3594.11
							24.8422	-225.094	24.8291	-239.08	24.8422	-3579.17
							24.8554	-225.094	24.8422	-239.025	24.8554	-3567.22
							24.8685	-217.094	24.8554	-238.973	24.8685	-3589.27
							24.8816	-242.094	24.8685	-238.923	24.8816	-3580.32
							24.8947	-232.094	24.8816	-238.876	24.8947	-3590.36
							24.9079	-214.094	24.8947	-238.831	24.9079	-3592.4
							24.921	-225.094	24.9079	-238.789	24.921	-3596.44
							24.9341	-232.094	24.921	-238.749	24.9341	-3584.48
							24.9473	-228.094	24.9341	-238.712	24.9473	-3575.51
							24.9604	-229.094	24.9473	-238.678	24.9604	-3599.55
							24.9735	-226.094	24.9604	-238.646	24.9735	-3586.57
							24.9867	-226.094	24.9735	-238.617	24.9867	-3585.6
							24.9998	-209.094	24.9867	-238.59	24.9998	-3581.62
							25.0129	-221.094	24.9998	-238.567	25.0129	-3596.65
							25.0261	-228.094	25.0129	-238.546	25.0261	-3583.66
							25.0392	-222.094	25.0261	-238.528	25.0392	-3568.68
							25.0523	-239.094	25.0392	-238.512	25.0523	-3587.69
							25.0654	-210.094	25.0523	-238.5	25.0654	-3583.7
							25.0786	-220.094	25.0654	-238.49	25.0786	-3575.71
							25.0917	-216.094	25.0786	-238.483	25.0917	-3592.71
							25.1048	-223.094	25.0917	-238.479	25.1048	-3594.71
							25.118	-226.094	25.1048	-238.478	25.118	-3592.71
							25.1311	-217.094	25.118	-238.479	25.1311	-3594.71
							25.1442	-213.094	25.1311	-238.484	25.1442	-3590.7
							25.1574	-227.094	25.1442	-238.491	25.1574	-3586.69
							25.1705	-209.094	25.1574	-238.501	25.1705	-3594.68
							25.1836	-227.094	25.1705	-238.515	25.1836	-3601.66
							25.1967	-217.094	25.1836	-238.531	25.1967	-3597.64
							25.2099	-221.094	25.1967	-238.55	25.2099	-3588.62
							25.223	-219.094	25.2099	-238.572	25.223	-3578.59
							25.2361	-200.094	25.223	-238.597	25.2361	-3599.57
							25.2493	-210.094	25.2361	-238.625	25.2493	-3579.53
							25.2624	-212.094	25.2493	-238.656	25.2624	-3589.5
							25.2755	-209.094	25.2624	-238.691	25.2755	-3580.46
							25.2887	-207.094	25.2755	-238.728	25.2887	-3592.42
							25.3018	-217.094	25.2887	-238.769	25.3018	-3592.38
							25.3149	-203.094	25.3018	-238.812	25.3149	-3586.33
							25.3281	-214.094	25.3149	-238.859	25.3281	-3585.28
							25.3412	-213.094	25.3281	-238.909	25.3412	-3575.23
							25.3543	-200.094	25.3412	-238.963	25.3543	-3589.17
							25.3674	-213.094	25.3543	-239.019	25.3674	-3584.11
							25.3806	-208.094	25.3674	-239.08	25.3806	-3591.05
							25.3937	-202.094	25.3806	-239.143	25.3937	-3575.98
							25.4068	-200.094	25.3937	-239.21	25.4068	-3587.91
							25.42	-206.094	25.4068	-239.28	25.42	-3592.84
							25.4331	-212.094	25.42	-239.354	25.4331	-3583.76
							25.4462	-202.094	25.4331	-239.432	25.4462	-3589.68
							25.4594	-198.094	25.4462	-239.512	25.4594	-3592.59
							25.4725	-191.094	25.4594	-239.597	25.4725	-3590.51
							25.4856	-204.094	25.4725	-239.685	25.4856	-3593.41
							25.4987	-192.094	25.4856	-239.777	25.4987	-3593.32
							25.5119	-216.094	25.4987	-239.872	25.5119	-3588.22
							25.525	-204.094	25.5119	-239.971	25.525	-3590.12
							25.5381	-192.094	25.525	-240.073	25.5381	-3575.01
							25.5513	-199.094	25.5381	-240.179	25.5513	-3589.9
							25.5644	-207.094	25.5513	-240.289	25.5644	-3584.79
							25.5775	-218.094	25.5644	-240.402	25.5775	-3573.67
							25.5907	-209.094	25.5775	-240.519	25.5907	-3591.55
							25.6038	-218.094	25.5907	-240.64	25.6038	-3581.43
							25.6169	-193.094	25.6038	-240.763	25.6169	-3571.3
							25.63	-205.094	25.6169	-240.89	25.63	-3574.17
							25.6432	-209.094	25.63	-241.021	25.6432	-3604.04
							25.6563	-190.094	25.6432	-241.155	25.6563	-3598.9
							25.6694	-224.094	25.6563	-241.292	25.6694	-3576.76
							25.6826	-190.094	25.6694	-241.432	25.6826	-3589.62
							25.6957	-195.094	25.6826	-241.575	25.6957	-3589.47
							25.7088	-214.094	25.6957	-241.721	25.7088	-3592.32
							25.7219	-204.094	25.7088	-241.87	25.7219	-3589.17
							25.7351	-205.094	25.7219	-242.022	25.7351	-3593.01
							25.7482	-187.094	25.7351	-242.177	25.7482	-3576.86
							25.7614	-203.094	25.7482	-242.334	25.7614	-3588.7
							25.7745	-196.094	25.7614	-242.494	25.7745	-3567.54
							25.7876	-187.094	25.7745	-242.656	25.7876	-3592.37
							25.8007	-199.094	25.7876	-242.82	25.8007	-3597.2
							25.8139	-203.094	25.8007	-242.987	25.8139	-3587.03
							25.827	-199.094	25.8139	-243.156	25.827	-3589.86
							25.8401	-202.094	25.827	-243.328	25.8401	-3585.69
							25.8533	-203.094	25.8401	-243.501	25.8533	-3592.52
							25.8664	-221.094	25.8533	-243.676	25.8664	-3581.34
							25.8795	-203.094	25.8664	-243.853	25.8795	-3588.16
							25.8926	-211.094	25.8795	-244.032	25.8926	-3589.98
							25.9058	-200.094	25.8926	-244.213	25.9058	-3588.8
							25.9189	-193.094	25.9058	-244.395	25.9189	-3604.61
							25.932	-208.094	25.9189	-244.579	25.932	-3588.43
							25.9452	-199.094	25.932	-244.765	25.9452	-3593.24
							25.9583	-198.094	25.9452	-244.952	25.9583	-3591.05
							25.9714	-199.094	25.9583	-245.141	25.9714	-3585.86
							25.9846	-214.094	25.9714	-245.331	25.9846	-3588.67
							25.9977	-219.094	25.9846	-245.523	25.9977	-3589.48
							26.0108	-207.094	25.9977	-245.716	26.0108	-3586.28
							26.0239	-197.094	26.0108	-245.91	26.0239	-3598.09
							26.0371	-199.094	26.0239	-246.106	26.0371	-3591.89
							26.0502	-204.094	26.0371	-246.302	26.0502	-3576.69
							26.0633	-206.094	26.0502	-246.5	26.0633	-3583.49
							26.0765	-202.094	26.0633	-246.699	26.0765	-3578.29
							26.0896	-209.094	26.0765	-246.899	26.0896	-3591.09
							26.1027	-211.094	26.0896	-247.1	26.1027	-3600.89
							26.1159	-208.094	26.1027	-247.302	26.1159	-3593.69
							26.129	-227.094	26.1159	-247.505	26.129	-3588.48
							26.1421	-210.094	26.129	-247.709	26.1421	-3582.28
							26.1552	-205.094	26.1421	-247.913	26.1552	-3581.07
							26.1684	-199.094	26.1552	-248.118	26.1684	-3583.87
							26.1815	-211.094	26.1684	-248.323	26.1815	-3574.66
							26.1946	-213.094	26.1815	-248.528	26.1946	-3589.46
							26.2078	-215.094	26.1946	-248.734	26.2078	-3594.25
							26.2209	-233.094	26.2078	-248.94	26.2209	-3591.05
							26.234	-210.094	26.2209	-249.145	26.234	-3586.84
							26.2472	-207.094	26.234	-249.351	26.2472	-3581.64
							26.2603	-210.094	26.2472	-249.556	26.2603	-3581.43
							26.2734	-204.094	26.2603	-249.76	26.2734	-3590.23
							26.2866	-204.094	26.2734	-249.964	26.2866	-3579.03
							26.2997	-218.094	26.2866	-250.166	26.2997	-3591.82
							26.3128	-216.094	26.2997	-250.367	26.3128	-3582.62
							26.3259	-214.094	26.3128	-250.567	26.3259	-3586.43
							26.3391	-205.094	26.3259	-250.765	26.3391	-3593.23
							26.3522	-221.094	26.3391	-250.961	26.3522	-3596.04
							26.3653	-224.094	26.3522	-251.154	26.3653	-3598.85
							26.3785	-204.094	26.3653	-251.346	26.3785	-3595.66
							26.3916	-211.094	26.3785	-251.534	26.3916	-3580.47
							26.4047	-207.094	26.3916	-251.719	26.4047	-3583.29
							26.4179	-225.094	26.4047	-251.902	26.4179	-3596.11
							26.431	-234.094	26.4179	-252.08	26.431	-3590.94
							26.4441	-217.094	26.431	-252.255	26.4441	-3577.77
							26.4572	-215.094	26.4441	-252.426	26.4572	-3596.6
							26.4704	-231.094	26.4572	-252.593	26.4704	-3571.44
							26.4835	-235.094	26.4704	-252.755	26.4835	-3583.28
							26.4966	-218.094	26.4835	-252.912	26.4966	-3587.13
							26.5098	-231.094	26.4966	-253.065	26.5098	-3566.98
							26.5229	-217.094	26.5098	-253.212	26.5229	-3583.84
							26.536	-218.094	26.5229	-253.354	26.536	-3572.7
							26.5492	-230.094	26.536	-253.491	26.5492	-3587.57
							26.5623	-228.094	26.5492	-253.622	26.5623	-3589.44
							26.5754	-229.094	26.5623	-253.748	26.5754	-3598.32
							26.5886	-227.094	26.5754	-253.868	26.5886	-3583.21
							26.6017	-231.094	26.5886	-253.982	26.6017	-3585.1
							26.6148	-217.094	26.6017	-254.089	26.6148	-3599
							26.6279	-215.094	26.6148	-254.191	26.6279	-3582.9
							26.6411	-223.094	26.6279	-254.287	26.6411	-3588.81
							26.6542	-214.094	26.6411	-254.377	26.6542	-3585.73
							26.6673	-230.094	26.6542	-254.461	26.6673	-3590.65
							26.6805	-219.094	26.6673	-254.539	26.6805	-3593.58
							26.6936	-214.094	26.6805	-254.611	26.6936	-3586.51
							26.7067	-224.094	26.6936	-254.677	26.7067	-3575.45
							26.7199	-223.094	26.7067	-254.738	26.7199	-3576.4
							26.733	-237.094	26.7199	-254.793	26.733	-3591.35
							26.7461	-218.094	26.733	-254.842	26.7461	-3603.3
							26.7593	-236.094	26.7461	-254.887	26.7593	-3588.27
							26.7724	-228.094	26.7593	-254.926	26.7724	-3571.23
							26.7855	-231.094	26.7724	-254.96	26.7855	-3592.2
							26.7986	-216.094	26.7855	-254.99	26.7986	-3582.18
							26.8118	-227.094	26.7986	-255.015	26.8118	-3584.15
							26.8249	-220.094	26.8118	-255.037	26.8249	-3602.14
							26.838	-241.094	26.8249	-255.054	26.838	-3604.12
							26.8512	-230.094	26.838	-255.068	26.8512	-3590.11
							26.8643	-230.094	26.8512	-255.078	26.8643	-3601.11
							26.8774	-235.094	26.8643	-255.086	26.8774	-3583.1
							26.8906	-233.094	26.8774	-255.091	26.8906	-3587.1
							26.9037	-237.094	26.8906	-255.094	26.9037	-3576.1
							26.9168	-224.094	26.9037	-255.094	26.9168	-3595.1
							26.9299	-245.094	26.9168	-255.093	26.9299	-3592.1
							26.9431	-229.094	26.9299	-255.091	26.9431	-3588.1
							26.9562	-243.094	26.9431	-255.088	26.9562	-3581.11
							26.9693	-234.094	26.9562	-255.084	26.9693	-3591.11
							26.9825	-212.094	26.9693	-255.079	26.9825	-3576.12
							26.9956	-241.094	26.9825	-255.074	26.9956	-3583.12
							27.0087	-236.094	26.9956	-255.07	27.0087	-3588.13
							27.0219	-238.094	27.0087	-255.066	27.0219	-3601.13
							27.035	-238.094	27.0219	-255.063	27.035	-3582.13
							27.0481	-231.094	27.035	-255.061	27.0481	-3589.13
							27.0612	-228.094	27.0481	-255.06	27.0612	-3584.13
							27.0744	-243.094	27.0612	-255.061	27.0744	-3591.13
							27.0875	-235.094	27.0744	-255.064	27.0875	-3570.12
							27.1006	-213.094	27.0875	-255.068	27.1006	-3583.12
							27.1138	-241.094	27.1006	-255.075	27.1138	-3593.11
							27.1269	-242.094	27.1138	-255.084	27.1269	-3595.09
							27.14	-242.094	27.1269	-255.096	27.14	-3557.08
							27.1532	-229.094	27.14	-255.111	27.1532	-3592.06
							27.1663	-241.094	27.1532	-255.129	27.1663	-3590.04
							27.1794	-235.094	27.1663	-255.149	27.1794	-3576.02
							27.1926	-238.094	27.1794	-255.173	27.1926	-3593.99
							27.2057	-229.094	27.1926	-255.201	27.2057	-3591.96
							27.2188	-237.094	27.2057	-255.232	27.2188	-3580.93
							27.2319	-237.094	27.2188	-255.266	27.2319	-3585.89
							27.2451	-248.094	27.2319	-255.304	27.2451	-3590.85
							27.2582	-253.094	27.2451	-255.345	27.2582	-3584.8
							27.2713	-240.094	27.2582	-255.391	27.2713	-3592.75
							27.2845	-237.094	27.2713	-255.44	27.2845	-3581.7
							27.2976	-242.094	27.2845	-255.493	27.2976	-3588.64
							27.3107	-243.094	27.2976	-255.55	27.3107	-3571.58
							27.3239	-255.094	27.3107	-255.611	27.3239	-3584.52
							27.337	-243.094	27.3239	-255.675	27.337	-3588.45
							27.3501	-252.094	27.337	-255.744	27.3501	-3596.38
							27.3632	-235.094	27.3501	-255.816	27.3632	-3590.3
							27.3764	-249.094	27.3632	-255.892	27.3764	-3595.22
							27.3895	-240.094	27.3764	-255.972	27.3895	-3595.14
							27.4026	-250.094	27.3895	-256.056	27.4026	-3587.05
							27.4158	-238.094	27.4026	-256.143	27.4158	-3588.96
							27.4289	-248.094	27.4158	-256.234	27.4289	-3581.86
							27.442	-239.094	27.4289	-256.328	27.442	-3583.77
							27.4551	-245.094	27.442	-256.426	27.4551	-3585.66
							27.4683	-244.094	27.4551	-256.527	27.4683	-3587.56
							27.4814	-245.094	27.4683	-256.63	27.4814	-3585.45
							27.4945	-232.094	27.4814	-256.737	27.4945	-3595.34
							27.5077	-236.094	27.4945	-256.847	27.5077	-3574.23
							27.5208	-238.094	27.5077	-256.959	27.5208	-3583.12
							27.5339	-241.094	27.5208	-257.073	27.5339	-3605
							27.5471	-254.094	27.5339	-257.19	27.5471	-3573.88
							27.5602	-251.094	27.5471	-257.308	27.5602	-3583.76
							27.5733	-246.094	27.5602	-257.428	27.5733	-3583.64
							27.5864	-245.094	27.5733	-257.55	27.5864	-3593.52
							27.5996	-241.094	27.5864	-257.673	27.5996	-3582.39
							27.6127	-249.094	27.5996	-257.797	27.6127	-3588.27
							27.6258	-239.094	27.6127	-257.922	27.6258	-3596.14
							27.639	-243.094	27.6258	-258.047	27.639	-3592.02
							27.6521	-244.094	27.639	-258.172	27.6521	-3587.89
							27.6652	-249.094	27.6521	-258.298	27.6652	-3590.77
							27.6784	-244.094	27.6652	-258.423	27.6784	-3581.64
							27.6915	-246.094	27.6784	-258.547	27.6915	-3594.52
							27.7046	-228.094	27.6915	-258.671	27.7046	-3598.4
							27.7178	-253.094	27.7046	-258.794	27.7178	-3585.28
							27.7309	-247.094	27.7178	-258.915	27.7309	-3595.16
							27.744	-244.094	27.7309	-259.035	27.744	-3590.04
							27.7571	-251.094	27.744	-259.153	27.7571	-3587.92
							27.7703	-246.094	27.7571	-259.269	27.7703	-3578.81
							27.7834	-256.094	27.7703	-259.383	27.7834	-3584.7
							27.7965	-247.094	27.7834	-259.495	27.7965	-3582.59
							27.8097	-251.094	27.7965	-259.604	27.8097	-3582.48
							27.8228	-243.094	27.8097	-259.711	27.8228	-3599.38
							27.8359	-246.094	27.8228	-259.815	27.8359	-3587.28
							27.8491	-242.094	27.8359	-259.916	27.8491	-3584.18
							27.8622	-245.094	27.8491	-260.014	27.8622	-3588.08
							27.8753	-261.094	27.8622	-260.109	27.8753	-3589.99
							27.8884	-248.094	27.8753	-260.201	27.8884	-3582.9
							27.9016	-249.094	27.8884	-260.29	27.9016	-3590.82
							27.9147	-247.094	27.9016	-260.375	27.9147	-3595.73
							27.9278	-250.094	27.9147	-260.458	27.9278	-3585.65
							27.941	-256.094	27.9278	-260.537	27.941	-3583.58
							27.9541	-254.094	27.941	-260.614	27.9541	-3589.5
							27.9672	-254.094	27.9541	-260.687	27.9672	-3593.43
							27.9804	-248.094	27.9672	-260.757	27.9804	-3578.37
							27.9935	-246.094	27.9804	-260.824	27.9935	-3590.3
							28.0066	-258.094	27.9935	-260.889	28.0066	-3578.24
							28.0197	-251.094	28.0066	-260.95	28.0197	-3580.18
							28.0329	-247.094	28.0197	-261.01	28.0329	-3588.13
							28.046	-250.094	28.0329	-261.066	28.046	-3591.07
							28.0591	-245.094	28.046	-261.121	28.0591	-3592.02
							28.0723	-262.094	28.0591	-261.173	28.0723	-3579.97
							28.0854	-254.094	28.0723	-261.223	28.0854	-3579.92
							28.0985	-246.094	28.0854	-261.271	28.0985	-3593.87
							28.1117	-258.094	28.0985	-261.318	28.1117	-3591.83
							28.1248	-253.094	28.1117	-261.363	28.1248	-3591.78
							28.1379	-257.094	28.1248	-261.407	28.1379	-3584.74
							28.1511	-258.094	28.1379	-261.449	28.1511	-3591.7
							28.1642	-246.094	28.1511	-261.491	28.1642	-3599.66
							28.1773	-258.094	28.1642	-261.531	28.1773	-3590.62
							28.1904	-234.094	28.1773	-261.571	28.1904	-3589.58
							28.2036	-249.094	28.1904	-261.611	28.2036	-3583.54
							28.2167	-244.094	28.2036	-261.65	28.2167	-3590.5
							28.2298	-253.094	28.2167	-261.689	28.2298	-3578.46
							28.243	-257.094	28.2298	-261.728	28.243	-3577.42
							28.2561	-246.094	28.243	-261.767	28.2561	-3594.38
							28.2692	-243.094	28.2561	-261.807	28.2692	-3582.34
							28.2824	-252.094	28.2692	-261.847	28.2824	-3585.3
							28.2955	-256.094	28.2824	-261.888	28.2955	-3594.26
							28.3086	-249.094	28.2955	-261.929	28.3086	-3594.22
							28.3218	-258.094	28.3086	-261.971	28.3218	-3577.18
							28.3349	-256.094	28.3218	-262.014	28.3349	-3587.13
							28.348	-265.094	28.3349	-262.058	28.348	-3578.09
							28.3611	-252.094	28.348	-262.104	28.3611	-3602.04
							28.3743	-250.094	28.3611	-262.15	28.3743	-3590.99
							28.3874	-254.094	28.3743	-262.198	28.3874	-3586.94
							28.4005	-253.094	28.3874	-262.248	28.4005	-3584.89
							28.4137	-254.094	28.4005	-262.299	28.4137	-3589.84
							28.4268	-261.094	28.4137	-262.352	28.4268	-3580.79
							28.4399	-247.094	28.4268	-262.406	28.4399	-3574.73
							28.4531	-250.094	28.4399	-262.462	28.4531	-3584.67
							28.4662	-260.094	28.4531	-262.52	28.4662	-3587.61
							28.4793	-249.094	28.4662	-262.58	28.4793	-3581.55
							28.4924	-248.094	28.4793	-262.642	28.4924	-3590.49
							28.5056	-262.094	28.4924	-262.706	28.5056	-3595.42
							28.5187	-269.094	28.5056	-262.771	28.5187	-3590.35
							28.5318	-261.094	28.5187	-262.839	28.5318	-3579.28
							28.545	-245.094	28.5318	-262.909	28.545	-3597.21
							28.5581	-250.094	28.545	-262.981	28.5581	-3588.14
							28.5712	-258.094	28.5581	-263.054	28.5712	-3588.06
							28.5844	-256.094	28.5712	-263.13	28.5844	-3580.98
							28.5975	-249.094	28.5844	-263.208	28.5975	-3585.9
							28.6106	-250.094	28.5975	-263.287	28.6106	-3588.82
							28.6238	-265.094	28.6106	-263.369	28.6238	-3580.74
							28.6369	-254.094	28.6238	-263.452	28.6369	-3596.65
							28.65	-244.094	28.6369	-263.538	28.65	-3587.57
							28.6631	-262.094	28.65	-263.625	28.6631	-3589.48
							28.6763	-248.094	28.6631	-263.714	28.6763	-3594.39
							28.6894	-260.094	28.6763	-263.805	28.6894	-3572.29
							28.7025	-240.094	28.6894	-263.897	28.7025	-3579.2
							28.7157	-257.094	28.7025	-263.991	28.7157	-3601.1
							28.7288	-260.094	28.7157	-264.087	28.7288	-3584.01
							28.7419	-267.094	28.7288	-264.184	28.7419	-3580.91
							28.7551	-263.094	28.7419	-264.283	28.7551	-3597.81
							28.7682	-254.094	28.7551	-264.383	28.7682	-3597.71
							28.7813	-258.094	28.7682	-264.484	28.7813	-3582.6
							28.7944	-260.094	28.7813	-264.587	28.7944	-3595.5
							28.8076	-257.094	28.7944	-264.691	28.8076	-3587.39
							28.8207	-251.094	28.8076	-264.796	28.8207	-3589.29
							28.8338	-261.094	28.8207	-264.903	28.8338	-3590.18
							28.847	-243.094	28.8338	-265.011	28.847	-3596.07
							28.8601	-257.094	28.847	-265.119	28.8601	-3581.96
							28.8732	-260.094	28.8601	-265.229	28.8732	-3582.85
							28.8864	-261.094	28.8732	-265.34	28.8864	-3587.74
							28.8995	-253.094	28.8864	-265.451	28.8995	-3584.63
							28.9126	-263.094	28.8995	-265.564	28.9126	-3584.51
							28.9257	-265.094	28.9126	-265.678	28.9257	-3589.4
							28.9389	-262.094	28.9257	-265.792	28.9389	-3587.28
							28.952	-256.094	28.9389	-265.907	28.952	-3585.17
							28.9651	-252.094	28.952	-266.023	28.9651	-3582.05
							28.9783	-264.094	28.9651	-266.139	28.9783	-3585.94
							28.9914	-242.094	28.9783	-266.256	28.9914	-3584.82
							29.0045	-259.094	28.9914	-266.374	29.0045	-3585.7
							29.0177	-260.094	29.0045	-266.492	29.0177	-3578.58
							29.0308	-257.094	29.0177	-266.61	29.0308	-3591.46
							29.0439	-263.094	29.0308	-266.729	29.0439	-3586.34
							29.0571	-264.094	29.0439	-266.848	29.0571	-3590.22
							29.0702	-254.094	29.0571	-266.968	29.0702	-3594.1
							29.0833	-252.094	29.0702	-267.088	29.0833	-3582.98
							29.0964	-265.094	29.0833	-267.208	29.0964	-3593.86
							29.1096	-241.094	29.0964	-267.327	29.1096	-3584.74
							29.1227	-266.094	29.1096	-267.447	29.1227	-3581.62
							29.1358	-263.094	29.1227	-267.567	29.1358	-3585.51
							29.149	-258.094	29.1358	-267.686	29.149	-3593.39
							29.1621	-253.094	29.149	-267.805	29.1621	-3597.27
							29.1752	-250.094	29.1621	-267.924	29.1752	-3580.15
							29.1883	-256.094	29.1752	-268.042	29.1883	-3590.03
							29.2015	-259.094	29.1883	-268.159	29.2015	-3592.92
							29.2146	-251.094	29.2015	-268.276	29.2146	-3591.8
							29.2277	-252.094	29.2146	-268.392	29.2277	-3580.68
[truncated: 441 more rows]

## Sheet: Figure 2d
Figure 2d PXRD pattern of SC-COFPh.
	2 Theta (Degree)	AA stacking	2 Theta (Degree)	Bragg position	2 Theta (Degree)	AB stacking	2 Theta (Degree)	Experimental	2 Theta (Degree)	Refined	2 Theta (Degree)	Difference
	3	-10.2111	3.88293	-5	3	-218.609	3.00657	276.61	2.99343	128.347	3.00657	-3520.02
	3.05	-10.2111	3.89258	-5	3.05	-218.609	3.0197	341.61	3.00657	128.363	3.0197	-3491.1
	3.1	-10.2111	6.72801	-5	3.1	-218.609	3.03283	254.61	3.0197	164.445	3.03283	-3612.55
	3.15	-10.2111	6.74475	-5	3.15	-218.609	3.04596	311.61	3.03283	198.893	3.04596	-3588.41
	3.2	-10.2111	7.77033	-5	3.2	-218.609	3.05909	296.61	3.04596	231.753	3.05909	-3634.72
	3.25	-10.2111	7.78967	-5	3.25	-218.609	3.07222	359.61	3.05909	263.068	3.07222	-3601.54
	3.3	-10.2111	10.2851	-5	3.3	-218.609	3.08535	355.61	3.07222	292.882	3.08535	-3633.89
	3.35	-10.2111	10.2851	-5	3.35	-218.609	3.09848	346.61	3.08535	321.238	3.09848	-3669.83
	3.4	-10.2111	10.3107	-5	3.4	-218.609	3.11161	371.61	3.09848	348.18	3.11161	-3670.41
	3.45	-10.1927	10.3107	-5	3.45	-218.59	3.12474	305.61	3.11161	373.752	3.12474	-3760.65
	3.5	-10.0304	11.6667	-5	3.5	-218.428	3.13787	339.61	3.12474	397.997	3.13787	-3749.61
	3.55	-9.97281	11.6958	-5	3.55	-218.37	3.151	388.61	3.13787	420.96	3.151	-3722.34
	3.6	-9.88271	13.4794	-5	3.6	-218.28	3.16413	379.61	3.151	442.687	3.16413	-3751.88
	3.65	-9.7301	13.513	-5	3.65	-218.127	3.17726	414.61	3.16413	463.224	3.17726	-3736.27
	3.7	-9.44061	14.0325	-5	3.7	-217.837	3.19039	437.61	3.17726	482.621	3.19039	-3731.58
	3.75	-8.78618	14.0325	-5	3.75	-217.181	3.20352	426.61	3.19039	500.926	3.20352	-3759.85
	3.8	-6.76858	14.0675	-5	3.8	-215.159	3.21665	451.61	3.20352	518.194	3.21665	-3751.13
	3.85	18.9872	14.0675	-5	3.85	-189.298	3.22978	462.61	3.21665	534.479	3.22978	-3755.49
	3.9	89.7888	15.5767	-5	3.9	-118.609	3.24291	518.61	3.22978	549.841	3.24291	-3714
	3.95	-3.86137	15.6156	-5	3.95	-212.259	3.25604	453.61	3.24291	564.342	3.25604	-3792.71
	4	-8.1929	16.9842	-5	4	-216.589	3.26917	551.61	3.25604	578.052	3.26917	-3707.7
	4.05	-9.2201	16.9842	-5	4.05	-217.617	3.2823	548.61	3.26917	591.043	3.2823	-3723.05
	4.1	-9.62552	17.0267	-5	4.1	-218.023	3.29543	610.61	3.2823	603.396	3.29543	-3672.85
	4.15	-9.8252	17.0267	-5	4.15	-218.223	3.30856	557.61	3.29543	615.197	3.30856	-3737.2
	4.2	-9.93789	17.8627	-5	4.2	-218.335	3.32169	640.61	3.30856	626.542	3.32169	-3665.19
	4.25	-10.0076	17.8627	-5	4.25	-218.405	3.33482	593.61	3.32169	637.535	3.33482	-3722.94
	4.3	-10.0879	17.9074	-5	4.3	-218.486	3.34795	614.61	3.33482	648.289	3.34795	-3712.58
	4.35	-10.2111	17.9074	-5	4.35	-218.609	3.36108	753.61	3.34795	658.929	3.36108	-3584.24
	4.4	-10.2111	19.505	-5	4.4	-218.609	3.37421	654.61	3.36108	669.591	3.37421	-3694.08
	4.45	-10.2111	19.5539	-5	4.45	-218.609	3.38734	765.61	3.37421	680.423	3.38734	-3594.24
	4.5	-10.2111	20.2781	-5	4.5	-218.609	3.40047	763.61	3.38734	691.585	3.40047	-3607.91
	4.55	-10.2111	20.329	-5	4.55	-218.609	3.4136	746.61	3.40047	703.253	3.4136	-3637.27
	4.6	-10.2111	20.6543	-5	4.6	-218.609	3.42673	751.61	3.4136	715.613	3.42673	-3645.52
	4.65	-10.2111	20.6543	-5	4.65	-218.609	3.43986	809.61	3.42673	728.868	3.43986	-3601.89
	4.7	-10.2111	20.7062	-5	4.7	-218.609	3.45299	861.61	3.43986	743.233	3.45299	-3565.59
	4.75	-10.2111	20.7062	-5	4.75	-218.609	3.46613	846.61	3.45299	758.936	3.46613	-3597.87
	4.8	-10.2111	21.7454	-5	4.8	-218.609	3.47926	856.61	3.46613	776.218	3.47926	-3606.98
	4.85	-10.2111	21.7454	-5	4.85	-218.609	3.49239	928.61	3.47926	795.33	3.49239	-3556.19
	4.9	-10.2111	21.8001	-5	4.9	-218.609	3.50552	974.61	3.49239	816.533	3.50552	-3533.75
	4.95	-10.2111	21.8001	-5	4.95	-218.609	3.51865	952.61	3.50552	840.094	3.51865	-3581.94
	5	-10.2111	23.4566	-5	5	-218.609	3.53178	1012.61	3.51865	866.287	3.53178	-3551.04
	5.05	-10.2111	23.5157	-5	5.05	-218.609	3.54491	1095.61	3.53178	895.384	3.54491	-3500.31
	5.1	-10.2111	23.7848	-5	5.1	-218.609	3.55804	1200.61	3.54491	927.656	3.55804	-3431.02
	5.15	-10.2111	23.7848	-5	5.15	-218.609	3.57117	1215.61	3.55804	963.367	3.57117	-3455.42
	5.2	-10.2111	23.8448	-5	5.2	-218.609	3.5843	1153.61	3.57117	1002.77	3.5843	-3560.75
	5.25	-10.2111	23.8448	-5	5.25	-218.609	3.59743	1256.61	3.5843	1046.1	3.59743	-3505.22
	5.3	-10.2111	24.4289	-5	5.3	-218.609	3.61056	1326.61	3.59743	1093.57	3.61056	-3487.02
	5.35	-10.2111	24.4289	-5	5.35	-218.609	3.62369	1353.61	3.61056	1145.37	3.62369	-3516.29
	5.4	-10.2111	24.4905	-5	5.4	-218.609	3.63682	1430.61	3.62369	1201.64	3.63682	-3500.15
	5.45	-10.2111	24.4905	-5	5.45	-218.609	3.64995	1425.61	3.63682	1262.49	3.64995	-3570.65
	5.5	-10.2111	25.6714	-5	5.5	-218.609	3.66308	1520.61	3.64995	1328	3.66308	-3545.82
	5.55	-10.2111	25.6714	-5	5.55	-218.609	3.67621	1610.61	3.66308	1398.16	3.67621	-3530.59
	5.6	-10.2111	25.6934	-5	5.6	-218.609	3.68934	1611.61	3.67621	1472.94	3.68934	-3608.86
	5.65	-10.2111	25.7363	-5	5.65	-218.609	3.70247	1652.61	3.68934	1552.21	3.70247	-3651.45
	5.7	-10.2111	25.7363	-5	5.7	-218.609	3.7156	1800.61	3.70247	1635.8	3.7156	-3591.1
	5.75	-10.2111	25.7584	-5	5.75	-218.609	3.72873	1838.61	3.7156	1723.45	3.72873	-3644.49
	5.8	-10.2111	25.9952	-5	5.8	-218.609	3.74186	1968.61	3.72873	1814.84	3.74186	-3609.21
	5.85	-10.2111	26.0609	-5	5.85	-218.609	3.75499	2032.61	3.74186	1909.56	3.75499	-3642.79
	5.9	-10.2111	26.589	-5	5.9	-218.609	3.76812	2018.61	3.75499	2007.13	3.76812	-3756.66
	5.95	-10.2111	26.6563	-5	5.95	-218.609	3.78125	2130.61	3.76812	2107.01	3.78125	-3746.21
	6	-10.2111	26.8814	-5	6	-218.609	3.79438	2175.61	3.78125	2208.55	3.79438	-3803.73
	6.05	-10.2111	26.9494	-5	6.05	-218.609	3.80751	2285.61	3.79438	2311.08	3.80751	-3796.47
	6.1	-10.2111	27.1499	-5	6.1	-218.609	3.82064	2340.61	3.80751	2413.82	3.82064	-3843.63
	6.15	-10.2111	27.2186	-5	6.15	-218.609	3.83377	2481.61	3.82064	2515.98	3.83377	-3803.34
	6.2	-10.2111	27.4367	-5	6.2	-218.609	3.8469	2501.61	3.83377	2616.69	3.8469	-3881.72
	6.25	-10.2111	27.4367	-5	6.25	-218.609	3.86003	2622.61	3.8469	2715.07	3.86003	-3855.86
	6.3	-10.2064	27.4367	-5	6.3	-218.59	3.87316	2882.61	3.86003	2810.2	3.87316	-3686.82
	6.35	-10.1846	27.5062	-5	6.35	-218.503	3.88629	2889.61	3.87316	2901.16	3.88629	-3765.69
	6.4	-10.176	27.5062	-5	6.4	-218.469	3.89942	2954.61	3.88629	2987.04	3.89942	-3780.57
	6.45	-10.1626	27.5062	-5	6.45	-218.415	3.91255	2926.61	3.89942	3066.92	3.91255	-3881.59
	6.5	-10.1397	27.7413	-5	6.5	-218.323	3.92568	3105.61	3.91255	3139.93	3.92568	-3767.91
	6.55	-10.0959	27.7413	-5	6.55	-218.148	3.93882	3144.61	3.92568	3205.26	3.93882	-3785.79
	6.6	-9.99541	27.8117	-5	6.6	-217.746	3.95195	3232.61	3.93882	3262.13	3.95195	-3745.52
	6.65	-9.67447	27.8117	-5	6.65	-216.46	3.96508	3260.61	3.95195	3309.86	3.96508	-3755.5
	6.7	-4.81275	28.2811	-5	6.7	-196.937	3.97821	3414.61	3.96508	3347.84	3.97821	-3629.21
	6.75	2.68524	28.2811	-5	6.75	-167.168	3.99134	3318.61	3.97821	3375.56	3.99134	-3742.26
	6.8	-9.32305	28.3012	-5	6.8	-215.067	4.00447	3390.61	3.99134	3392.61	4.00447	-3676.35
	6.85	-9.92825	28.3528	-5	6.85	-217.479	4.0176	3476.61	4.00447	3398.7	4.0176	-3585.31
	6.9	-10.0711	28.3528	-5	6.9	-218.05	4.03073	3500.61	4.0176	3393.66	4.03073	-3545.09
	6.95	-10.128	28.373	-5	6.95	-218.277	4.04386	3484.61	4.03073	3377.44	4.04386	-3533.75
	7	-10.1562	29.1226	-5	7	-218.389	4.05699	3443.61	4.04386	3350.1	4.05699	-3536.49
	7.05	-10.1721	29.1965	-5	7.05	-218.453	4.07012	3456.61	4.05699	3311.84	4.07012	-3474.63
	7.1	-10.182	29.3917	-5	7.1	-218.493	4.08325	3322.61	4.07012	3262.97	4.08325	-3549.58
	7.15	-10.1957	29.3917	-5	7.15	-218.547	4.09638	3294.61	4.08325	3203.92	4.09638	-3508.87
	7.2	-10.2111	29.4664	-5	7.2	-218.609	4.10951	3236.61	4.09638	3135.21	4.10951	-3489.13
	7.25	-10.2111	29.4664	-5	7.25	-218.609	4.12264	3100.61	4.10951	3057.47	4.12264	-3539.06
	7.3	-10.2111	29.6393	-5	7.3	-218.609	4.13577	3106.61	4.12264	2971.41	4.13577	-3439.45
	7.35	-10.2074	29.6393	-5	7.35	-218.605	4.1489	2916.61	4.13577	2877.8	4.1489	-3529.15
	7.4	-10.1999	29.7146	-5	7.4	-218.598	4.16203	2786.61	4.1489	2777.49	4.16203	-3553.03
	7.45	-10.1962	29.7146	-5	7.45	-218.594	4.17516	2638.61	4.16203	2671.37	4.17516	-3590.01
	7.5	-10.1903	30.1859	-5	7.5	-218.588	4.18829	2598.61	4.17516	2560.36	4.18829	-3515.03
	7.55	-10.1802	30.2627	-5	7.55	-218.578	4.20142	2403.61	4.18829	2445.38	4.20142	-3592.03
	7.6	-10.1604	30.6863	-5	7.6	-218.559	4.21455	2238.61	4.20142	2327.37	4.21455	-3636.93
	7.65	-10.1132	30.6863	-5	7.65	-218.512	4.22768	2144.61	4.21455	2207.27	4.22768	-3609.63
	7.7	-9.94938	30.7644	-5	7.7	-218.349	4.24081	2050.61	4.22768	2085.98	4.24081	-3582.01
	7.75	-6.8182	30.7644	-5	7.75	-215.238	4.25394	1743.61	4.24081	1964.35	4.25394	-3767.88
	7.8	-6.24992	30.9616	-5	7.8	-214.702	4.26707	1712.61	4.25394	1843.23	4.26707	-3679.02
	7.85	-9.91602	30.9616	-5	7.85	-218.318	4.2802	1627.61	4.26707	1723.36	4.2802	-3646.12
	7.9	-10.1074	31.0405	-5	7.9	-218.506	4.29333	1531.61	4.2802	1605.47	4.29333	-3626.84
	7.95	-10.1582	31.0405	-5	7.95	-218.557	4.30646	1413.61	4.29333	1490.19	4.30646	-3632.73
	8	-10.1792	31.1979	-5	8	-218.577	4.31959	1261.61	4.30646	1378.08	4.31959	-3676.29
	8.05	-10.1898	31.1979	-5	8.05	-218.588	4.33272	1106.61	4.31959	1269.64	4.33272	-3726.94
	8.1	-10.1959	31.2774	-5	8.1	-218.594	4.34585	1103.61	4.33272	1165.28	4.34585	-3630
	8.15	-10.1997	31.2774	-5	8.15	-218.598	4.35898	906.61	4.34585	1065.35	4.35898	-3731.76
	8.2	-10.2067	31.4509	-5	8.2	-218.605	4.37211	767.61	4.35898	970.107	4.37211	-3780.4
	8.25	-10.2111	31.4692	-5	8.25	-218.609	4.38524	766.61	4.37211	879.747	4.38524	-3696.05
	8.3	-10.2111	31.4692	-5	8.3	-218.609	4.39838	675.61	4.38524	794.396	4.39838	-3706.77
	8.35	-10.2111	31.5311	-5	8.35	-218.609	4.41151	601.61	4.39838	714.118	4.41151	-3705.57
	8.4	-10.2111	31.5494	-5	8.4	-218.609	4.42464	517.61	4.41151	638.917	4.42464	-3719.4
	8.45	-10.2111	31.5494	-5	8.45	-218.609	4.43777	467.61	4.42464	568.745	4.43777	-3704.16
	8.5	-10.2111	32.1991	-5	8.5	-218.609	4.4509	400.61	4.43777	503.51	4.4509	-3710.73
	8.55	-10.2111	32.1991	-5	8.55	-218.609	4.46403	315.61	4.4509	443.076	4.46403	-3739.93
	8.6	-10.2111	32.2813	-5	8.6	-218.609	4.47716	370.61	4.46403	387.277	4.47716	-3633.57
	8.65	-10.2111	32.2813	-5	8.65	-218.609	4.49029	301.61	4.47716	335.916	4.49029	-3655.43
	8.7	-10.2111	32.4629	-5	8.7	-218.609	4.50342	282.61	4.49029	288.777	4.50342	-3631.28
	8.75	-10.2111	32.5458	-5	8.75	-218.609	4.51655	226.61	4.50342	245.627	4.51655	-3647.87
	8.8	-10.2111	32.9497	-5	8.8	-218.609	4.52968	192.61	4.51655	206.22	4.52968	-3645.96
	8.85	-10.2111	33.034	-5	8.85	-218.609	4.54281	154.61	4.52968	170.305	4.54281	-3651.29
	8.9	-10.2111	33.1908	-5	8.9	-218.609	4.55594	128.61	4.54281	137.632	4.55594	-3647.6
	8.95	-10.2111	33.1908	-5	8.95	-218.609	4.56907	134.61	4.55594	107.947	4.56907	-3614.66
	9	-10.2111	33.2756	-5	9	-218.609	4.5822	112.61	4.56907	81.006	4.5822	-3612.22
	9.05	-10.2111	33.2756	-5	9.05	-218.609	4.59533	51.61	4.5822	56.5695	4.59533	-3651.06
	9.1	-10.2111	33.651	-5	9.1	-218.609	4.60846	25.61	4.59533	34.4089	4.60846	-3656.96
	9.15	-10.2111	33.651	-5	9.15	-218.609	4.62159	-37.39	4.60846	14.3069	4.62159	-3701.71
	9.2	-10.2111	33.7371	-5	9.2	-218.609	4.63472	-4.38998	4.62159	-3.94117	4.63472	-3652.13
	9.25	-10.2111	33.7371	-5	9.25	-218.609	4.64785	-16.39	4.63472	-20.5263	4.64785	-3649.03
	9.3	-10.2111	33.9047	-5	9.3	-218.609	4.66098	6.61002	4.64785	-35.6257	4.66098	-3612.25
	9.35	-10.2111	33.9047	-5	9.35	-218.609	4.67411	-42.39	4.66098	-49.4021	4.67411	-3648.65
	9.4	-10.2111	33.9916	-5	9.4	-218.609	4.68724	-28.39	4.67411	-62.0044	4.68724	-3623.09
	9.45	-10.2111	33.9916	-5	9.45	-218.609	4.70037	-42.39	4.68724	-73.5673	4.70037	-3626.44
	9.5	-10.2111	34.1228	-5	9.5	-218.609	4.7135	-80.39	4.70037	-84.2127	4.7135	-3654.6
	9.55	-10.2111	34.2102	-5	9.55	-218.609	4.72663	-40.39	4.7135	-94.0494	4.72663	-3605.48
	9.6	-10.2111	34.3565	-5	9.6	-218.609	4.73976	-75.39	4.72663	-103.174	4.73976	-3631.98
	9.65	-10.2111	34.3565	-5	9.65	-218.609	4.75289	-102.39	4.73976	-111.674	4.75289	-3651.03
	9.7	-10.2111	34.4446	-5	9.7	-218.609	4.76602	-119.39	4.75289	-119.623	4.76602	-3660.56
	9.75	-10.2111	34.4446	-5	9.75	-218.609	4.77915	-139.39	4.76602	-127.089	4.77915	-3673.53
	9.8	-10.2111	35.0496	-5	9.8	-218.609	4.79228	-132.39	4.77915	-134.128	4.79228	-3659.86
	9.85	-10.2102	35.0496	-5	9.85	-218.608	4.80541	-128.39	4.79228	-140.791	4.80541	-3649.53
	9.9	-10.2006	35.0662	-5	9.9	-218.598	4.81854	-162.39	4.80541	-147.121	4.81854	-3677.5
	9.95	-10.1969	35.1395	-5	9.95	-218.595	4.83167	-161.39	4.81854	-153.156	4.83167	-3670.73
	10	-10.1917	35.1395	-5	10	-218.59	4.8448	-150.39	4.83167	-158.926	4.8448	-3654.19
	10.05	-10.1829	35.1562	-5	10.05	-218.581	4.85793	-167.39	4.8448	-164.459	4.85793	-3665.88
	10.1	-10.1664	35.2945	-5	10.1	-218.564	4.87107	-166.39	4.85793	-169.778	4.87107	-3659.75
	10.15	-10.13	35.2945	-5	10.15	-218.528	4.8842	-186.39	4.87107	-174.902	4.8842	-3674.81
	10.2	-10.0221	35.3851	-5	10.2	-218.42	4.89733	-186.39	4.8842	-179.848	4.89733	-3670.03
	10.25	-8.82149	35.3851	-5	10.25	-217.21	4.91046	-183.39	4.89733	-184.628	4.91046	-3662.4
	10.3	-3.87896	35.5051	-5	10.3	-212.286	4.92359	-190.39	4.91046	-189.256	4.92359	-3664.91
	10.35	-9.49422	35.5962	-5	10.35	-217.896	4.93672	-200.39	4.92359	-193.739	4.93672	-3670.57
	10.4	-10.063	35.7473	-5	10.4	-218.461	4.94985	-194.39	4.93672	-198.088	4.94985	-3660.35
	10.45	-10.1424	35.7473	-5	10.45	-218.54	4.96298	-208.39	4.94985	-202.308	4.96298	-3670.25
	10.5	-10.1717	35.8391	-5	10.5	-218.57	4.97611	-219.39	4.96298	-206.405	4.97611	-3677.27
	10.55	-10.1856	35.8391	-5	10.55	-218.583	4.98924	-217.39	4.97611	-210.384	4.98924	-3671.4
	10.6	-10.1932	36.1789	-5	10.6	-218.591	5.00237	-217.39	4.98924	-214.249	5.00237	-3667.65
	10.65	-10.1979	36.1789	-5	10.65	-218.596	5.0155	-222.39	5.00237	-218.004	5.0155	-3669
	10.7	-10.2022	36.2719	-5	10.7	-218.6	5.02863	-197.39	5.0155	-221.651	5.02863	-3640.46
	10.75	-10.2109	36.2719	-5	10.75	-218.609	5.04176	-226.39	5.02863	-225.194	5.04176	-3666.02
	10.8	-10.2111	36.6382	-5	10.8	-218.609	5.05489	-243.39	5.04176	-228.635	5.05489	-3679.68
	10.85	-10.2111	36.6382	-5	10.85	-218.609	5.06802	-227.39	5.05489	-231.976	5.06802	-3660.43
	10.9	-10.2111	36.7325	-5	10.9	-218.609	5.08115	-239.39	5.06802	-235.219	5.08115	-3669.29
	10.95	-10.2111	36.7325	-5	10.95	-218.609	5.09428	-223.39	5.08115	-238.366	5.09428	-3650.24
	11	-10.2111	37.7107	-5	11	-218.609	5.10741	-233.39	5.09428	-241.418	5.10741	-3657.28
	11.05	-10.2111	37.7107	-5	11.05	-218.609	5.12054	-204.39	5.10741	-244.377	5.12054	-3625.41
	11.1	-10.2111	37.7107	-5	11.1	-218.609	5.13367	-236.39	5.12054	-247.244	5.13367	-3654.63
	11.15	-10.2111	37.7107	-5	11.15	-218.609	5.1468	-244.39	5.13367	-250.022	5.1468	-3659.94
	11.2	-10.2111	37.7263	-5	11.2	-218.609	5.15993	-259.39	5.1468	-252.71	5.15993	-3672.34
	11.25	-10.2109	37.808	-5	11.25	-218.608	5.17306	-248.39	5.15993	-255.312	5.17306	-3658.83
	11.3	-10.2105	37.808	-5	11.3	-218.606	5.18619	-237.39	5.17306	-257.827	5.18619	-3645.4
	11.35	-10.2103	37.808	-5	11.35	-218.605	5.19932	-249.39	5.18619	-260.258	5.19932	-3655.05
	11.4	-10.2099	37.808	-5	11.4	-218.604	5.21245	-260.39	5.19932	-262.606	5.21245	-3663.78
	11.45	-10.2093	37.8236	-5	11.45	-218.602	5.22558	-250.39	5.21245	-264.872	5.22558	-3651.6
	11.5	-10.2081	37.9408	-5	11.5	-218.597	5.23871	-256.39	5.22558	-267.058	5.23871	-3655.49
	11.55	-10.2052	37.9408	-5	11.55	-218.585	5.25184	-250.39	5.23871	-269.164	5.25184	-3647.46
	11.6	-10.1946	37.9408	-5	11.6	-218.543	5.26497	-254.39	5.25184	-271.193	5.26497	-3649.51
	11.65	-9.9847	38.0386	-5	11.65	-217.706	5.2781	-243.39	5.26497	-273.145	5.2781	-3636.63
	11.7	-9.97823	38.0386	-5	11.7	-217.688	5.29123	-244.39	5.2781	-275.022	5.29123	-3635.83
	11.75	-10.1917	38.0386	-5	11.75	-218.532	5.30436	-262.39	5.29123	-276.825	5.30436	-3652.1
	11.8	-10.2049	38.1387	-5	11.8	-218.584	5.31749	-241.39	5.30436	-278.556	5.31749	-3629.44
	11.85	-10.208	38.1387	-5	11.85	-218.596	5.33063	-270.39	5.31749	-280.216	5.33063	-3656.85
	11.9	-10.2092	38.2371	-5	11.9	-218.601	5.34376	-270.39	5.33063	-281.806	5.34376	-3655.33
	11.95	-10.2099	38.2371	-5	11.95	-218.604	5.35689	-278.39	5.34376	-283.327	5.35689	-3661.87
	12	-10.2102	38.578	-5	12	-218.605	5.37002	-266.39	5.35689	-284.781	5.37002	-3648.48
	12.05	-10.2105	38.578	-5	12.05	-218.606	5.38315	-259.39	5.37002	-286.17	5.38315	-3640.16
	12.1	-10.2109	38.6776	-5	12.1	-218.608	5.39628	-270.39	5.38315	-287.494	5.39628	-3649.9
	12.15	-10.2111	38.6776	-5	12.15	-218.609	5.40941	-278.39	5.39628	-288.755	5.40941	-3656.7
	12.2	-10.2111	38.9827	-5	12.2	-218.609	5.42254	-276.39	5.40941	-289.954	5.42254	-3653.56
	12.25	-10.2111	38.9827	-5	12.25	-218.609	5.43567	-269.39	5.42254	-291.092	5.43567	-3645.48
	12.3	-10.2111	39.0835	-5	12.3	-218.609	5.4488	-273.39	5.43567	-292.171	5.4488	-3648.46
	12.35	-10.2111	39.0835	-5	12.35	-218.609	5.46193	-297.39	5.4488	-293.193	5.46193	-3671.5
	12.4	-10.2111	39.6057	-5	12.4	-218.609	5.47506	-281.39	5.46193	-294.158	5.47506	-3654.59
	12.45	-10.2111	39.6207	-5	12.45	-218.609	5.48819	-288.39	5.47506	-295.067	5.48819	-3660.73
	12.5	-10.2111	39.6207	-5	12.5	-218.609	5.50132	-283.39	5.48819	-295.923	5.50132	-3654.93
	12.55	-10.2111	39.7083	-5	12.55	-218.609	5.51445	-274.39	5.50132	-296.725	5.51445	-3645.18
	12.6	-10.2111	39.7233	-5	12.6	-218.609	5.52758	-272.39	5.51445	-297.476	5.52758	-3642.48
	12.65	-10.2111	39.7233	-5	12.65	-218.609	5.54071	-291.39	5.52758	-298.178	5.54071	-3660.82
	12.7	-10.2111	40.2207	-5	12.7	-218.609	5.55384	-263.39	5.54071	-298.83	5.55384	-3632.22
	12.75	-10.2111	40.2207	-5	12.75	-218.609	5.56697	-301.39	5.55384	-299.434	5.56697	-3669.66
	12.8	-10.2111	40.3249	-5	12.8	-218.609	5.5801	-262.39	5.56697	-299.992	5.5801	-3630.15
	12.85	-10.2111	40.3249	-5	12.85	-218.609	5.59323	-276.39	5.5801	-300.504	5.59323	-3643.68
	12.9	-10.2111	40.4387	-5	12.9	-218.609	5.60636	-297.39	5.59323	-300.973	5.60636	-3664.25
	12.95	-10.2111	40.4387	-5	12.95	-218.609	5.61949	-284.39	5.60636	-301.399	5.61949	-3650.87
	13	-10.2111	40.5435	-5	13	-218.609	5.63262	-296.39	5.61949	-301.783	5.63262	-3662.53
	13.05	-10.2108	40.5435	-5	13.05	-218.608	5.64575	-293.39	5.63262	-302.126	5.64575	-3659.22
	13.1	-10.2099	40.8425	-5	13.1	-218.604	5.65888	-279.39	5.64575	-302.431	5.65888	-3644.96
	13.15	-10.2095	40.8425	-5	13.15	-218.602	5.67201	-276.39	5.65888	-302.697	5.67201	-3641.73
	13.2	-10.2089	40.9485	-5	13.2	-218.6	5.68514	-288.39	5.67201	-302.926	5.68514	-3653.53
	13.25	-10.2079	40.9485	-5	13.25	-218.596	5.69827	-298.39	5.68514	-303.119	5.69827	-3663.38
	13.3	-10.2059	41.0432	-5	13.3	-218.588	5.7114	-298.39	5.69827	-303.278	5.7114	-3663.25
	13.35	-10.2014	41.1498	-5	13.35	-218.57	5.72453	-285.39	5.7114	-303.402	5.72453	-3650.16
	13.4	-10.1876	41.2286	-5	13.4	-218.514	5.73766	-289.39	5.72453	-303.495	5.73766	-3654.1
	13.45	-9.9893	41.3358	-5	13.45	-217.712	5.75079	-293.39	5.73766	-303.555	5.75079	-3658.07
	13.5	-9.62627	41.4278	-5	13.5	-216.267	5.76392	-278.39	5.75079	-303.585	5.76392	-3643.07
	13.55	-10.1253	41.4278	-5	13.55	-218.267	5.77705	-287.39	5.76392	-303.586	5.77705	-3652.1
	13.6	-10.1941	41.5355	-5	13.6	-218.543	5.79019	-288.39	5.77705	-303.558	5.79019	-3653.15
	13.65	-10.2003	41.5355	-5	13.65	-218.575	5.80332	-292.39	5.79019	-303.503	5.80332	-3657.23
	13.7	-10.2023	41.6406	-5	13.7	-218.587	5.81645	-259.39	5.80332	-303.421	5.81645	-3624.34
	13.75	-10.2022	41.6406	-5	13.75	-218.592	5.82958	-291.39	5.81645	-303.313	5.82958	-3656.47
	13.8	-10.2003	41.7489	-5	13.8	-218.592	5.84271	-260.39	5.82958	-303.181	5.84271	-3625.63
	13.85	-10.1956	41.7489	-5	13.85	-218.589	5.85584	-283.39	5.84271	-303.025	5.85584	-3648.81
	13.9	-10.1846	41.8238	-5	13.9	-218.58	5.86897	-290.39	5.85584	-302.845	5.86897	-3656.01
	13.95	-10.1507	41.8238	-5	13.95	-218.548	5.8821	-290.39	5.86897	-302.643	5.8821	-3656.23
	14	-9.70931	41.9326	-5	14	-218.104	5.89523	-280.39	5.8821	-302.42	5.89523	-3646.48
	14.05	-8.55842	41.9326	-5	14.05	-216.965	5.90836	-301.39	5.89523	-302.175	5.90836	-3667.74
	14.1	-9.90694	42.0207	-5	14.1	-218.267	5.92149	-289.39	5.90836	-301.91	5.92149	-3656.03
	14.15	-10.1626	42.0207	-5	14.15	-218.49	5.93462	-282.39	5.92149	-301.625	5.93462	-3649.33
	14.2	-10.1892	42.13	-5	14.2	-218.492	5.94775	-292.39	5.93462	-301.321	5.94775	-3659.66
	14.25	-10.1986	42.13	-5	14.25	-218.462	5.96088	-281.39	5.94775	-300.997	5.96088	-3649
	14.3	-10.2031	42.8147	-5	14.3	-218.396	5.97401	-308.39	5.96088	-300.654	5.97401	-3676.36
	14.35	-10.2055	42.8147	-5	14.35	-218.255	5.98714	-297.39	5.97401	-300.293	5.98714	-3665.74
	14.4	-10.207	42.9264	-5	14.4	-217.885	6.00027	-285.39	5.98714	-299.912	6.00027	-3654.14
	14.45	-10.2083	42.9264	-5	14.45	-215.999	6.0134	-290.39	6.00027	-299.513	6.0134	-3659.56
	14.5	-10.2108	42.9939	-5	14.5	-185.904	6.02653	-274.39	6.0134	-299.094	6.02653	-3644
	14.55	-10.2111	42.9939	-5	14.55	-202.163	6.03966	-285.39	6.02653	-298.656	6.03966	-3655.46
	14.6	-10.2111	43.1061	-5	14.6	-217.135	6.05279	-270.39	6.03966	-298.197	6.05279	-3640.94
	14.65	-10.2111	43.1061	-5	14.65	-218.072	6.06592	-281.39	6.05279	-297.717	6.06592	-3652.44
	14.7	-10.2111	43.2004	-5	14.7	-218.327	6.07905	-281.39	6.06592	-297.214	6.07905	-3652.97
	14.75	-10.2111	43.3132	-5	14.75	-218.435	6.09218	-268.39	6.07905	-296.687	6.09218	-3640.52
	14.8	-10.2111	43.3922	-5	14.8	-218.491	6.10531	-286.39	6.09218	-296.134	6.10531	-3659.1
	14.85	-10.2111	43.3922	-5	14.85	-218.524	6.11844	-282.39	6.10531	-295.554	6.11844	-3655.71
	14.9	-10.2111	43.5055	-5	14.9	-218.545	6.13157	-279.39	6.11844	-294.943	6.13157	-3653.35
	14.95	-10.2111	43.5055	-5	14.95	-218.59	6.1447	-271.39	6.13157	-294.3	6.1447	-3646.03
	15	-10.2111	43.7599	-5	15	-218.609	6.15783	-263.39	6.1447	-293.621	6.15783	-3638.75
	15.05	-10.2111	43.8743	-5	15.05	-218.609	6.17096	-271.39	6.15783	-292.902	6.17096	-3647.51
	15.1	-10.2111	43.9635	-5	15.1	-218.609	6.18409	-256.39	6.17096	-292.139	6.18409	-3633.33
	15.15	-10.211	43.9635	-5	15.15	-218.609	6.19722	-281.39	6.18409	-291.328	6.19722	-3659.19
	15.2	-10.2108	44.0785	-5	15.2	-218.609	6.21035	-288.39	6.19722	-290.464	6.21035	-3667.11
	15.25	-10.2106	44.0785	-5	15.25	-218.608	6.22348	-282.39	6.21035	-289.541	6.22348	-3662.1
	15.3	-10.2104	44.3275	-5	15.3	-218.608	6.23661	-267.39	6.22348	-288.553	6.23661	-3648.16
	15.35	-10.2101	44.3275	-5	15.35	-218.608	6.24974	-270.39	6.23661	-287.494	6.24974	-3652.3
	15.4	-10.2094	44.3412	-5	15.4	-218.607	6.26288	-236.39	6.24974	-286.355	6.26288	-3619.52
	15.45	-10.208	44.4435	-5	15.45	-218.606	6.27601	-260.39	6.26288	-285.129	6.27601	-3644.85
	15.5	-10.2033	44.4435	-5	15.5	-218.601	6.28914	-271.39	6.27601	-283.808	6.28914	-3657.27
	15.55	-10.1291	44.4572	-5	15.55	-218.527	6.30227	-268.39	6.28914	-282.383	6.30227	-3655.81
	15.6	-10.0482	44.8893	-5	15.6	-218.439	6.3154	-271.39	6.30227	-280.843	6.3154	-3660.47
	15.65	-10.1804	44.8893	-5	15.65	-218.565	6.32853	-266.39	6.3154	-279.179	6.32853	-3657.27
	15.7	-10.2059	44.9029	-5	15.7	-218.585	6.34166	-253.39	6.32853	-277.38	6.34166	-3646.22
	15.75	-10.2087	44.9029	-5	15.75	-218.58	6.35479	-263.39	6.34166	-275.434	6.35479	-3658.32
	15.8	-10.2098	45.007	-5	15.8	-218.567	6.36792	-290.39	6.35479	-273.33	6.36792	-3687.6
	15.85	-10.2103	45.007	-5	15.85	-218.54	6.38105	-268.39	6.36792	-271.057	6.38105	-3668.05
	15.9	-10.2105	45.0206	-5	15.9	-218.468	6.39418	-238.39	6.38105	-268.601	6.39418	-3640.7
	15.95	-10.2107	45.0206	-5	15.95	-218.093	6.40731	-262.39	6.39418	-265.95	6.40731	-3667.56
	16	-10.2109			16	-212.321	6.42044	-248.39	6.40731	-263.093	6.42044	-3656.64
	16.05	-10.2111			16.05	-215.162	6.43357	-245.39	6.42044	-260.016	6.43357	-3656.95
	16.1	-10.2111			16.1	-218.292	6.4467	-219.39	6.43357	-256.707	6.4467	-3634.5
	16.15	-10.2111			16.15	-218.5	6.45983	-252.39	6.4467	-253.155	6.45983	-3671.31
	16.2	-10.2111			16.2	-218.552	6.47296	-223.39	6.45983	-249.348	6.47296	-3646.38
	16.25	-10.2111			16.25	-218.574	6.48609	-219.39	6.47296	-245.276	6.48609	-3646.73
	16.3	-10.2111			16.3	-218.586	6.49922	-223.39	6.48609	-240.928	6.49922	-3655.36
	16.35	-10.2111			16.35	-218.592	6.51235	-232.39	6.49922	-236.297	6.51235	-3669.28
	16.4	-10.2111			16.4	-218.596	6.52548	-206.39	6.51235	-231.375	6.52548	-3648.5
	16.45	-10.2111			16.45	-218.605	6.53861	-168.39	6.52548	-226.155	6.53861	-3616.02
	16.5	-10.2111			16.5	-218.609	6.55174	-207.39	6.53861	-220.635	6.55174	-3660.84
	16.55	-10.2108			16.55	-218.609	6.56487	-202.39	6.55174	-214.81	6.56487	-3661.97
	16.6	-10.21			16.6	-218.608	6.578	-167.39	6.56487	-208.683	6.578	-3633.4
	16.65	-10.2096			16.65	-218.607	6.59113	-161.39	6.578	-202.253	6.59113	-3634.13
	16.7	-10.209			16.7	-218.607	6.60426	-197.39	6.59113	-195.527	6.60426	-3677.14
	16.75	-10.208			16.75	-218.606	6.61739	-151.39	6.60426	-188.511	6.61739	-3638.44
	16.8	-10.2062			16.8	-218.604	6.63052	-160.39	6.61739	-181.214	6.63052	-3655
	16.85	-10.2021			16.85	-218.6	6.64365	-162.39	6.63052	-173.651	6.64365	-3664.82
	16.9	-10.1903			16.9	-218.588	6.65678	-151.39	6.64365	-165.837	6.65678	-3661.86
	16.95	-10.0475			16.95	-218.438	6.66991	-164.39	6.65678	-157.79	6.66991	-3683.12
	17	-9.65723			17	-218.044	6.68304	-143.39	6.66991	-149.533	6.68304	-3670.56
	17.05	-10.0338			17.05	-218.41	6.69617	-126.39	6.68304	-141.091	6.69617	-3662.16
	17.1	-10.1908			17.1	-218.554	6.7093	-134.39	6.69617	-132.491	6.7093	-3678.89
	17.15	-10.2024			17.15	-218.549	6.72244	-109.39	6.7093	-123.766	6.72244	-3662.7
	17.2	-10.2063			17.2	-218.523	6.73557	-97.39	6.72244	-114.949	6.73557	-3659.58
	17.25	-10.2081			17.25	-218.455	6.7487	-101.39	6.73557	-106.076	6.7487	-3672.47
	17.3	-10.209			17.3	-218.237	6.76183	-86.39	6.7487	-97.1865	6.76183	-3666.33
	17.35	-10.2096			17.35	-214.787	6.77496	-51.39	6.76183	-88.322	6.77496	-3640.13
	17.4	-10.21			17.4	-211.331	6.78809	-56.39	6.77496	-79.5254	6.78809	-3653.81
	17.45	-10.2108			17.45	-216.667	6.80122	-74.39	6.78809	-70.8416	6.80122	-3680.34
	17.5	-10.211			17.5	-218.338	6.81435	-29.39	6.80122	-62.3166	6.81435	-3643.66
	17.55	-10.211			17.55	-218.487	6.82748	-21.39	6.81435	-53.9971	6.82748	-3643.72
	17.6	-10.2109			17.6	-218.539	6.84061	-28.39	6.82748	-45.9304	6.84061	-3658.49
	17.65	-10.2108			17.65	-218.563	6.85374	-4.38998	6.84061	-38.1637	6.85374	-3641.91
	17.7	-10.2105			17.7	-218.575	6.86687	-13.39	6.85374	-30.7437	6.86687	-3657.94
	17.75	-10.2099			17.75	-218.581	6.88	-12.39	6.86687	-23.7161	6.88	-3663.53
	17.8	-10.2075			17.8	-218.578	6.89313	-13.39	6.88	-17.1253	6.89313	-3670.64
	17.85	-10.1606			17.85	-218.401	6.90626	23.61	6.89313	-11.0136	6.90626	-3639.23
	17.9	-10.1703			17.9	-218.445	6.91939	-15.39	6.90626	-5.42102	6.91939	-3683.27
	17.95	-10.2051			17.95	-218.585	6.93252	16.61	6.91939	-0.38481	6.93252	-3655.71
	18	-10.2098			18	-218.603	6.94565	45.61	6.93252	4.06108	6.94565	-3630.54
	18.05	-10.2105			18.05	-218.606	6.95878	12.61	6.94565	7.88629	6.95878	-3666.72
	18.1	-10.2108			18.1	-218.607	6.97191	45.61	6.95878	11.0645	6.97191	-3636.23
	18.15	-10.2109			18.15	-218.608	6.98504	57.61	6.97191	13.5735	6.98504	-3626.05
	18.2	-10.211			18.2	-218.608	6.99817	44.61	6.98504	15.3959	6.99817	-3640.17
	18.25	-10.211			18.25	-218.608	7.0113	44.61	6.99817	16.5189	7.0113	-3640.59
	18.3	-10.2111			18.3	-218.609	7.02443	44.61	7.0113	16.9347	7.02443	-3640.29
	18.35	-10.2111			18.35	-218.609	7.03756	44.61	7.02443	16.6404	7.03756	-3639.29
	18.4	-10.2111			18.4	-218.609	7.05069	45.61	7.03756	15.6384	7.05069	-3636.59
	18.45	-10.2111			18.45	-218.609	7.06382	66.61	7.05069	13.9361	7.06382	-3613.2
	18.5	-10.2111			18.5	-218.609	7.07695	23.61	7.06382	11.5456	7.07695	-3653.14
	18.55	-10.2111			18.55	-218.609	7.09008	19.61	7.07695	8.48417	7.09008	-3653.43
	18.6	-10.2111			18.6	-218.609	7.10321	16.61	7.09008	4.77362	7.10321	-3652.09
	18.65	-10.2111			18.65	-218.609	7.11634	32.61	7.10321	0.44014	7.11634	-3631.17
	18.7	-10.2111			18.7	-218.609	7.12947	39.61	7.11634	-4.48593	7.12947	-3618.68
	18.75	-10.2111			18.75	-218.609	7.1426	2.61002	7.12947	-9.9705	7.1426	-3649.68
	18.8	-10.2111			18.8	-218.609	7.15573	-28.39	7.1426	-15.9761	7.15573	-3674.19
	18.85	-10.2111			18.85	-218.609	7.16886	-35.39	7.15573	-22.4621	7.16886	-3674.27
	18.9	-10.2111			18.9	-218.609	7.182	-16.39	7.16886	-29.3854	7.182	-3647.95
	18.95	-10.2111			18.95	-218.609	7.19513	-40.39	7.182	-36.7009	7.19513	-3664.29
	19	-10.2111			19	-218.609	7.20826	-15.39	7.19513	-44.3617	7.20826	-3631.33
	19.05	-10.2111			19.05	-218.609	7.22139	-65.39	7.20826	-52.3196	7.22139	-3673.13
	19.1	-10.2111			19.1	-218.609	7.23452	-31.39	7.22139	-60.5259	7.23452	-3630.72
	19.15	-10.2111			19.15	-218.609	7.24765	-39.39	7.23452	-68.9314	7.24765	-3630.17
	19.2	-10.2111			19.2	-218.609	7.26078	-43.39	7.24765	-77.4872	7.26078	-3625.51
	19.25	-10.2111			19.25	-218.609	7.27391	-112.39	7.26078	-86.1449	7.27391	-3685.8
	19.3	-10.2111			19.3	-218.609	7.28704	-87.39	7.27391	-94.8571	7.28704	-3652.08
	19.35	-10.211			19.35	-218.609	7.30017	-111.39	7.28704	-103.578	7.30017	-3667.39
	19.4	-10.2109			19.4	-218.608	7.3133	-102.39	7.30017	-112.263	7.3133	-3649.78
	19.45	-10.2102			19.45	-218.602	7.32643	-101.39	7.3133	-120.869	7.32643	-3640.3
	19.5	-10.1991			19.5	-218.587	7.33956	-133.39	7.32643	-129.357	7.33956	-3663.96
	19.55	-10.2038			19.55	-218.588	7.35269	-144.39	7.33956	-137.689	7.35269	-3666.82
	19.6	-10.2102			19.6	-218.589	7.36582	-158.39	7.35269	-145.83	7.36582	-3672.91
	19.65	-10.2109			19.65	-218.58	7.37895	-143.39	7.36582	-153.747	7.37895	-3650.24
	19.7	-10.211			19.7	-218.56	7.39208	-165.39	7.37895	-161.412	7.39208	-3664.86
	19.75	-10.2111			19.75	-218.507	7.40521	-157.39	7.39208	-168.798	7.40521	-3649.77
	19.8	-10.2111			19.8	-218.183	7.41834	-183.39	7.40521	-175.881	7.41834	-3669.01
	19.85	-10.211			19.85	-214.394	7.43147	-222.39	7.41834	-182.641	7.43147	-3701.59
	19.9	-10.2109			19.9	-216.227	7.4446	-216.39	7.43147	-189.06	7.4446	-3689.53
	19.95	-10.2109			19.95	-218.342	7.45773	-191.39	7.4446	-195.125	7.45773	-3658.83
	20	-10.2108			20	-218.529	7.47086	-186.39	7.45773	-200.823	7.47086	-3648.51
	20.05	-10.2106			20.05	-218.567	7.48399	-182.39	7.47086	-206.145	7.48399	-3639.57
	20.1	-10.2103			20.1	-218.581	7.49712	-200.39	7.48399	-211.084	7.49712	-3653.02
	20.15	-10.2095			20.15	-218.586	7.51025	-225.39	7.49712	-215.638	7.51025	-3673.85
	20.2	-10.2071			20.2	-218.581	7.52338	-214.39	7.51025	-219.803	7.52338	-3659.07
	20.25	-10.1707			20.25	-218.437	7.53651	-220.39	7.52338	-223.58	7.53651	-3661.68
	20.3	-10.1379			20.3	-218.315	7.54964	-240.39	7.53651	-226.971	7.54964	-3678.67
	20.35	-10.1784			20.35	-218.479	7.56277	-217.39	7.54964	-229.981	7.56277	-3653.04
	20.4	-10.2076			20.4	-218.595	7.5759	-221.39	7.56277	-232.616	7.5759	-3654.77
	20.45	-10.2095			20.45	-218.603	7.58903	-226.39	7.5759	-234.882	7.58903	-3657.86
	20.5	-10.2101			20.5	-218.606	7.60216	-235.39	7.58903	-236.789	7.60216	-3665.31
	20.55	-10.2102			20.55	-218.606	7.61529	-238.39	7.60216	-238.347	7.61529	-3667.09
	20.6	-10.2091			20.6	-218.605	7.62842	-221.39	7.61529	-239.567	7.62842	-3649.19
	20.65	-10.1905			20.65	-218.587	7.64155	-235.39	7.62842	-240.46	7.64155	-3662.61
	20.7	-10.1989			20.7	-218.595	7.65469	-223.39	7.64155	-241.041	7.65469	-3650.33
	20.75	-10.2092			20.75	-218.604	7.66782	-247.39	7.65469	-241.322	7.66782	-3674.33
	20.8	-10.2107			20.8	-218.604	7.68095	-214.39	7.66782	-241.32	7.68095	-3641.61
	20.85	-10.2109			20.85	-218.601	7.69408	-232.39	7.68095	-241.048	7.69408	-3660.13
	20.9	-10.211			20.9	-218.59	7.70721	-242.39	7.69408	-240.522	7.70721	-3670.89
	20.95	-10.2111			20.95	-218.437	7.72034	-228.39	7.70721	-239.76	7.72034	-3657.87
	21	-10.2111			21	-218.227	7.73347	-221.39	7.72034	-238.779	7.73347	-3652.06
	21.05	-10.2111			21.05	-218.411	7.7466	-236.39	7.73347	-237.594	7.7466	-3668.43
	21.1	-10.2111			21.1	-218.59	7.75973	-226.39	7.7466	-236.225	7.75973	-3659.96
	21.15	-10.2111			21.15	-218.601	7.77286	-232.39	7.75973	-234.689	7.77286	-3667.65
	21.2	-10.2111			21.2	-218.605	7.78599	-225.39	7.77286	-233.005	7.78599	-3662.46
	21.25	-10.2111			21.25	-218.606	7.79912	-201.39	7.78599	-231.192	7.79912	-3640.39
	21.3	-10.2111			21.3	-218.607	7.81225	-202.39	7.79912	-229.268	7.81225	-3643.4
	21.35	-10.2111			21.35	-218.608	7.82538	-202.39	7.81225	-227.252	7.82538	-3645.49
	21.4	-10.211			21.4	-218.608	7.83851	-221.39	7.82538	-225.164	7.83851	-3666.63
	21.45	-10.211			21.45	-218.609	7.85164	-203.39	7.83851	-223.023	7.85164	-3650.81
	21.5	-10.2109			21.5	-218.609	7.86477	-228.39	7.85164	-220.848	7.86477	-3678
	21.55	-10.2108			21.55	-218.609	7.8779	-179.39	7.86477	-218.658	7.8779	-3631.18
	21.6	-10.2106			21.6	-218.608	7.89103	-191.39	7.8779	-216.473	7.89103	-3645.34
	21.65	-10.2099			21.65	-218.605	7.90416	-175.39	7.89103	-214.312	7.90416	-3631.46
	21.7	-10.205			21.7	-218.599	7.91729	-185.39	7.90416	-212.193	7.91729	-3643.52
	21.75	-10.166			21.75	-218.558	7.93042	-183.39	7.91729	-210.134	7.93042	-3643.5
	21.8	-10.1856			21.8	-218.575	7.94355	-184.39	7.93042	-208.153	7.94355	-3646.39
	21.85	-10.2081			21.85	-218.594	7.95668	-208.39	7.94355	-206.268	7.95668	-3672.16
	21.9	-10.2103			21.9	-218.588	7.96981	-201.39	7.95668	-204.495	7.96981	-3666.8
	21.95	-10.2107			21.95	-218.569	7.98294	-195.39	7.96981	-202.85	7.98294	-3662.31
	22	-10.2109			22	-218.471	7.99607	-182.39	7.98294	-201.347	7.99607	-3650.65
	22.05	-10.211			22.05	-216.9	8.0092	-187.39	7.99607	-200.001	8.0092	-3656.83
	22.1	-10.211			22.1	-217.633	8.02233	-165.39	8.0092	-198.825	8.02233	-3635.82
	22.15	-10.2111			22.15	-218.384	8.03546	-196.39	8.02233	-197.831	8.03546	-3667.62
	22.2	-10.2111			22.2	-218.567	8.04859	-179.39	8.03546	-197.029	8.04859	-3651.23
	22.25	-10.2111			22.25	-218.589	8.06172	-166.39	8.04859	-196.428	8.06172	-3638.62
	22.3	-10.2111			22.3	-218.597	8.07485	-170.39	8.06172	-196.037	8.07485	-3642.79
	22.35	-10.2111			22.35	-218.601	8.08798	-188.39	8.07485	-195.863	8.08798	-3660.74
	22.4	-10.2111			22.4	-218.603	8.10111	-186.39	8.08798	-195.909	8.10111	-3658.47
	22.45	-10.2111			22.45	-218.605	8.11425	-189.39	8.10111	-196.181	8.11425	-3660.97
	22.5	-10.2111			22.5	-218.607	8.12738	-167.39	8.11425	-196.679	8.12738	-3638.25
	22.55	-10.2111			22.55	-218.608	8.14051	-183.39	8.12738	-197.406	8.14051	-3653.29
	22.6	-10.2111			22.6	-218.609	8.15364	-184.39	8.14051	-198.359	8.15364	-3653.12
	22.65	-10.2111			22.65	-218.609	8.16677	-196.39	8.15364	-199.536	8.16677	-3663.72
	22.7	-10.2111			22.7	-218.609	8.1799	-187.39	8.16677	-200.935	8.1799	-3653.1
	22.75	-10.2111			22.75	-218.609	8.19303	-201.39	8.1799	-202.549	8.19303	-3665.28
	22.8	-10.2111			22.8	-218.609	8.20616	-193.39	8.19303	-204.371	8.20616	-3655.26
	22.85	-10.2111			22.85	-218.609	8.21929	-205.39	8.20616	-206.395	8.21929	-3665.04
	22.9	-10.2111			22.9	-218.609	8.23242	-202.39	8.21929	-208.611	8.23242	-3659.64
	22.95	-10.2111			22.95	-218.609	8.24555	-175.39	8.23242	-211.009	8.24555	-3630.08
	23	-10.2111			23	-218.609	8.25868	-170.39	8.24555	-213.578	8.25868	-3622.35
	23.05	-10.2111			23.05	-218.609	8.27181	-203.39	8.25868	-216.306	8.27181	-3652.47
	23.1	-10.211			23.1	-218.608	8.28494	-206.39	8.27181	-219.181	8.28494	-3652.47
	23.15	-10.211			23.15	-218.608	8.29807	-199.39	8.28494	-222.188	8.29807	-3642.34
	23.2	-10.2109			23.2	-218.608	8.3112	-237.39	8.29807	-225.315	8.3112	-3677.11
	23.25	-10.2107			23.25	-218.607	8.32433	-214.39	8.3112	-228.547	8.32433	-3650.78
	23.3	-10.2105			23.3	-218.606	8.33746	-236.39	8.32433	-231.87	8.33746	-3669.39
	23.35	-10.2097			23.35	-218.603	8.35059	-225.39	8.33746	-235.268	8.35059	-3654.92
	23.4	-10.2063			23.4	-218.59	8.36372	-230.39	8.35059	-238.728	8.36372	-3656.42
	23.45	-10.1522			23.45	-218.375	8.37685	-258.39	8.36372	-242.236	8.37685	-3680.88
	23.5	-10.1801			23.5	-218.486	8.38998	-238.39	8.37685	-245.776	8.38998	-3657.32
	23.55	-10.2014			23.55	-218.571	8.40311	-229.39	8.38998	-249.335	8.40311	-3644.75
	23.6	-10.2095			23.6	-218.603	8.41624	-223.39	8.40311	-252.9	8.41624	-3635.2
	23.65	-10.2103			23.65	-218.606	8.42937	-245.39	8.41624	-256.457	8.42937	-3653.66
	23.7	-10.2103			23.7	-218.607	8.4425	-238.39	8.42937	-259.994	8.4425	-3643.15
	23.75	-10.2078			23.75	-218.605	8.45563	-259.39	8.4425	-263.501	8.45563	-3660.69
	23.8	-10.2017			23.8	-218.599	8.46876	-263.39	8.45563	-266.965	8.46876	-3661.28
	23.85	-10.2049			23.85	-218.602	8.48189	-269.39	8.46876	-270.377	8.48189	-3663.93
	23.9	-10.2104			23.9	-218.608	8.49502	-275.39	8.48189	-273.727	8.49502	-3666.65
	23.95	-10.2109			23.95	-218.608	8.50815	-266.39	8.49502	-277.008	8.50815	-3654.44
	24	-10.211			24	-218.607	8.52128	-271.39	8.50815	-280.21	8.52128	-3656.32
	24.05	-10.2111			24.05	-218.585	8.53441	-272.39	8.52128	-283.329	8.53441	-3654.3
	24.1	-10.2111			24.1	-218.588	8.54754	-276.39	8.53441	-286.358	8.54754	-3655.36
	24.15	-10.2111			24.15	-218.595	8.56067	-267.39	8.54754	-289.293	8.56067	-3643.53
	24.2	-10.2111			24.2	-218.607	8.5738	-292.39	8.56067	-292.128	8.5738	-3665.79
	24.25	-10.2111			24.25	-218.608	8.58694	-288.39	8.5738	-294.862	8.58694	-3659.16
	24.3	-10.211			24.3	-218.608	8.60007	-284.39	8.58694	-297.491	8.60007	-3652.64
	24.35	-10.2109			24.35	-218.608	8.6132	-276.39	8.60007	-300.015	8.6132	-3642.22
	24.4	-10.2086			24.4	-218.598	8.62633	-278.39	8.6132	-302.432	8.62633	-3641.91
	24.45	-10.2067			24.45	-218.592	8.63946	-264.39	8.62633	-304.741	8.63946	-3625.71
	24.5	-10.2079			24.5	-218.596	8.65259	-288.39	8.63946	-306.945	8.65259	-3647.61
	24.55	-10.2108			24.55	-218.608	8.66572	-301.39	8.65259	-309.043	8.66572	-3658.62
	24.6	-10.211			24.6	-218.608	8.67885	-315.39	8.66572	-311.037	8.67885	-3670.72
	24.65	-10.2111			24.65	-218.609	8.69198	-291.39	8.67885	-312.929	8.69198	-3644.93
	24.7	-10.2111			24.7	-218.609	8.70511	-302.39	8.69198	-314.721	8.70511	-3654.24
	24.75	-10.2111			24.75	-218.609	8.71824	-309.39	8.70511	-316.417	8.71824	-3659.63
	24.8	-10.2111			24.8	-218.609	8.73137	-293.39	8.71824	-318.019	8.73137	-3642.12
	24.85	-10.2111			24.85	-218.608	8.7445	-305.39	8.73137	-319.53	8.7445	-3652.7
	24.9	-10.2111			24.9	-218.608	8.75763	-310.39	8.7445	-320.955	8.75763	-3656.36
	24.95	-10.2111			24.95	-218.606	8.77076	-293.39	8.75763	-322.296	8.77076	-3638.09
	25	-10.2111			25	-218.568	8.78389	-309.39	8.77076	-323.559	8.78389	-3652.91
	25.05	-10.2111			25.05	-218.574	8.79702	-314.39	8.78389	-324.745	8.79702	-3656.79
	25.1	-10.2111			25.1	-218.582	8.81015	-302.39	8.79702	-325.86	8.81015	-3643.75
	25.15	-10.2111			25.15	-218.606	8.82328	-307.39	8.81015	-326.908	8.82328	-3647.76
	25.2	-10.2111			25.2	-218.608	8.83641	-300.39	8.82328	-327.891	8.83641	-3639.84
	25.25	-10.2089			25.25	-218.608	8.84954	-306.39	8.83641	-328.815	8.84954	-3644.97
	25.3	-10.2073			25.3	-218.609	8.86267	-326.39	8.84954	-329.682	8.86267	-3664.16
	25.35	-10.2052			25.35	-218.609	8.8758	-307.39	8.86267	-330.497	8.8758	-3644.39
	25.4	-10.2031			25.4	-218.609	8.88893	-307.39	8.8758	-331.263	8.88893	-3643.67
	25.45	-10.1997			25.45	-218.609	8.90206	-317.39	8.88893	-331.983	8.90206	-3652.99
	25.5	-10.1935			25.5	-218.609	8.91519	-318.39	8.90206	-332.66	8.91519	-3653.36
	25.55	-10.1786			25.55	-218.608	8.92832	-313.39	8.91519	-333.298	8.92832	-3647.75
	25.6	-10.1412			25.6	-218.607	8.94145	-302.39	8.92832	-333.9	8.94145	-3636.19
	25.65	-9.82484			25.65	-218.592	8.95458	-311.39	8.94145	-334.468	8.95458	-3644.65
	25.7	-8.0205			25.7	-218.594	8.96771	-332.39	8.95458	-335.005	8.96771	-3665.14
	25.75	-9.01712			25.75	-218.596	8.98084	-309.39	8.96771	-335.513	8.98084	-3641.66
	25.8	-9.95849			25.8	-218.606	8.99397	-322.39	8.98084	-335.995	8.99397	-3654.2
	25.85	-10.1356			25.85	-218.603	9.0071	-297.39	8.99397	-336.452	9.0071	-3628.77
	25.9	-10.1312			25.9	-218.573	9.02023	-314.39	9.0071	-336.888	9.02023	-3645.35
	25.95	-9.90739			25.95	-218.474	9.03336	-325.39	9.02023	-337.302	9.03336	-3655.96
	26	-8.26637			26	-218.523	9.0465	-341.39	9.03336	-337.698	9.0465	-3671.58
	26.05	-9.22217			26.05	-218.596	9.05963	-320.39	9.0465	-338.077	9.05963	-3650.21
	26.1	-9.96819			26.1	-218.606	9.07276	-327.39	9.05963	-338.439	9.07276	-3656.87
	26.15	-10.1625			26.15	-218.607	9.08589	-327.39	9.07276	-338.787	9.08589	-3656.53
	26.2	-10.1866			26.2	-218.608	9.09902	-311.39	9.08589	-339.121	9.09902	-3640.21
	26.25	-10.1959			26.25	-218.608	9.11215	-343.39	9.09902	-339.443	9.11215	-3671.9
	26.3	-10.1994			26.3	-218.609	9.12528	-311.39	9.11215	-339.753	9.12528	-3639.6
	26.35	-10.2006			26.35	-218.609	9.13841	-319.39	9.12528	-340.053	9.13841	-3647.31
	26.4	-10.1998			26.4	-218.609	9.15154	-320.39	9.13841	-340.342	9.15154	-3648.03
	26.45	-10.1962			26.45	-218.609	9.16467	-327.39	9.15154	-340.623	9.16467	-3654.76
	26.5	-10.183			26.5	-218.609	9.1778	-322.39	9.16467	-340.894	9.1778	-3649.5
	26.55	-10.033			26.55	-218.609	9.19093	-324.39	9.1778	-341.158	9.19093	-3651.24
	26.6	-9.48928			26.6	-218.609	9.20406	-324.39	9.19093	-341.414	9.20406	-3650.99
	26.65	-9.77534			26.65	-218.609	9.21719	-328.39	9.20406	-341.662	9.21719	-3654.75
	26.7	-10.1296			26.7	-218.609	9.23032	-329.39	9.21719	-341.904	9.23032	-3655.51
	26.75	-10.1868			26.75	-218.609	9.24345	-317.39	9.23032	-342.14	9.24345	-3643.28
	26.8	-10.1859			26.8	-218.609	9.25658	-328.39	9.24345	-342.369	9.25658	-3654.06
	26.85	-10.0552			26.85	-218.609	9.26971	-336.39	9.25658	-342.592	9.26971	-3661.84
	26.9	-9.90193			26.9	-218.609	9.28284	-326.39	9.26971	-342.809	9.28284	-3651.63
	26.95	-9.97111			26.95	-218.609	9.29597	-319.39	9.28284	-343.021	9.29597	-3644.43
	27	-10.1796			27	-218.609	9.3091	-327.39	9.29597	-343.228	9.3091	-3652.22
	27.05	-10.2017			27.05	-218.609	9.32223	-335.39	9.3091	-343.43	9.32223	-3660.03
	27.1	-10.2059			27.1	-218.607	9.33536	-323.39	9.32223	-343.626	9.33536	-3647.84
	27.15	-10.2047			27.15	-218.594	9.34849	-329.39	9.33536	-343.817	9.34849	-3653.65
	27.2	-10.2076			27.2	-218.602	9.36162	-336.39	9.34849	-344.004	9.36162	-3660.47
	27.25	-10.2088			27.25	-218.606	9.37475	-333.39	9.36162	-344.185	9.37475	-3657.29
	27.3	-10.2085			27.3	-218.608	9.38788	-341.39	9.37475	-344.362	9.38788	-3665.12
	27.35	-10.2079			27.35	-218.607	9.40101	-333.39	9.38788	-344.534	9.40101	-3656.95
	27.4	-10.1983			27.4	-218.598	9.41414	-323.39	9.40101	-344.702	9.41414	-3646.79
	27.45	-10.1738			27.45	-218.575	9.42727	-322.39	9.41414	-344.865	9.42727	-3645.63
	27.5	-10.1852			27.5	-218.587	9.4404	-344.39	9.42727	-345.023	9.4404	-3667.48
	27.55	-10.201			27.55	-218.604	9.45353	-332.39	9.4404	-345.176	9.45353	-3655.33
	27.6	-10.1995			27.6	-218.607	9.46666	-329.39	9.45353	-345.325	9.46666	-3652.19
	27.65	-10.187			27.65	-218.598	9.47979	-341.39	9.46666	-345.468	9.47979	-3664.05
	27.7	-10.0642			27.7	-218.566	9.49292	-322.39	9.47979	-345.607	9.49292	-3644.91
	27.75	-9.50156			27.75	-218.576	9.50606	-335.39	9.49292	-345.741	9.50606	-3657.78
	27.8	-9.8407			27.8	-218.587	9.51919	-322.39	9.50606	-345.871	9.51919	-3644.66
	27.85	-10.1121			27.85	-218.585	9.53232	-338.39	9.51919	-345.994	9.53232	-3660.54
	27.9	-10.1931			27.9	-218.576	9.54545	-333.39	9.53232	-346.113	9.54545	-3655.43
	27.95	-10.2022			27.95	-218.56	9.55858	-332.39	9.54545	-346.226	9.55858	-3654.32
	28	-10.2057			28	-218.524	9.57171	-336.39	9.55858	-346.334	9.57171	-3658.22
	28.05	-10.2073			28.05	-218.434	9.58484	-331.39	9.57171	-346.436	9.58484	-3653.12
	28.1	-10.208			28.1	-217.865	9.59797	-345.39	9.58484	-346.532	9.59797	-3667.03
	28.15	-10.2081			28.15	-211.963	9.6111	-341.39	9.59797	-346.621	9.6111	-3662.95
	28.2	-10.2075			28.2	-216.035	9.62423	-330.39	9.6111	-346.704	9.62423	-3651.87
	28.25	-10.1937			28.25	-217.088	9.63736	-338.39	9.62423	-346.78	9.63736	-3659.8
	28.3	-10.1379			28.3	-218.376	9.65049	-342.39	9.63736	-346.849	9.65049	-3663.74
	28.35	-10.1745			28.35	-218.448	9.66362	-338.39	9.65049	-346.911	9.66362	-3659.69
	28.4	-10.1964			28.4	-217.954	9.67675	-317.39	9.66362	-346.964	9.67675	-3638.65
	28.45	-10.209			28.45	-217.688	9.68988	-340.39	9.67675	-347.008	9.68988	-3661.61
	28.5	-10.2102			28.5	-217.81	9.70301	-333.39	9.68988	-347.044	9.70301	-3654.58
	28.55	-10.2106			28.55	-218.486	9.71614	-334.39	9.70301	-347.07	9.71614	-3655.57
	28.6	-10.2108			28.6	-218.563	9.72927	-334.39	9.71614	-347.086	9.72927	-3655.56
	28.65	-10.2108			28.65	-218.583	9.7424	-351.39	9.72927	-347.091	9.7424	-3672.57
	28.7	-10.2108			28.7	-218.59	9.75553	-337.39	9.7424	-347.084	9.75553	-3658.59
	28.75	-10.2107			28.75	-218.588	9.76866	-323.39	9.75553	-347.065	9.76866	-3644.62
	28.8	-10.2107			28.8	-218.581	9.78179	-315.39	9.76866	-347.033	9.78179	-3636.67
	28.85	-10.2105			28.85	-218.562	9.79492	-333.39	9.78179	-346.987	9.79492	-3654.73
	28.9	-10.2103			28.9	-218.5	9.80805	-324.39	9.79492	-346.925	9.80805	-3645.81
	28.95	-10.2093			28.95	-217.455	9.82118	-332.39	9.80805	-346.848	9.82118	-3653.9
	29	-10.2078			29	-217.24	9.83431	-340.39	9.82118	-346.754	9.83431	-3662.01
	29.05	-10.2033			29.05	-217.306	9.84744	-333.39	9.83431	-346.641	9.84744	-3655.14
	29.1	-10.1303			29.1	-218.437	9.86057	-324.39	9.84744	-346.509	9.86057	-3646.3
	29.15	-10.1386			29.15	-218.553	9.8737	-341.39	9.86057	-346.357	9.8737	-3663.47
	29.2	-10.1334			29.2	-218.535	9.88683	-339.39	9.8737	-346.182	9.88683	-3661.67
	29.25	-10.1971			29.25	-218.268	9.89996	-339.39	9.88683	-345.985	9.89996	-3661.89
	29.3	-10.1966			29.3	-218.449	9.91309	-327.39	9.89996	-345.762	9.91309	-3650.14
	29.35	-10.1366			29.35	-218.433	9.92622	-333.39	9.91309	-345.514	9.92622	-3656.41
	29.4	-9.858			29.4	-218.545	9.93935	-335.39	9.92622	-345.238	9.93935	-3658.72
	29.45	-10.0481			29.45	-218.584	9.95248	-325.39	9.93935	-344.934	9.95248	-3649.06
	29.5	-10.1456			29.5	-218.6	9.96561	-333.39	9.95248	-344.598	9.96561	-3657.42
	29.55	-10.1997			29.55	-218.6	9.97875	-340.39	9.96561	-344.231	9.97875	-3664.82
	29.6	-10.1967			29.6	-218.566	9.99188	-329.39	9.97875	-343.83	9.99188	-3654.26
	29.65	-10.17			29.65	-218.45	10.005	-326.39	9.99188	-343.393	10.005	-3651.73
	29.7	-10.19			29.7	-218.526	10.0181	-341.39	10.005	-342.92	10.0181	-3667.25
	29.75	-10.2031			29.75	-218.579	10.0313	-325.39	10.0181	-342.408	10.0313	-3651.8
	29.8	-10.209			29.8	-218.601	10.0444	-309.39	10.0313	-341.856	10.0444	-3636.39
	29.85	-10.2098			29.85	-218.602	10.0575	-319.39	10.0444	-341.263	10.0575	-3647.03
	29.9	-10.2104			29.9	-218.6	10.0707	-325.39	10.0575	-340.627	10.0707	-3653.71
	29.95	-10.2106			29.95	-218.591	10.0838	-331.39	10.0707	-339.946	10.0838	-3660.43
	30	-10.2106			30	-218.509	10.0969	-324.39	10.0838	-339.22	10.0969	-3654.21
	30.05	-10.2103			30.05	-218.049	10.11	-322.39	10.0969	-338.448	10.11	-3653.03
	30.1	-10.2093			30.1	-218.385	10.1232	-315.39	10.11	-337.627	10.1232	-3646.9
	30.15	-10.1973			30.15	-218.486	10.1363	-329.39	10.1232	-336.758	10.1363	-3661.81
	30.2	-10.171			30.2	-218.593	10.1494	-326.39	10.1363	-335.839	10.1494	-3659.78
	30.25	-10.188			30.25	-218.601	10.1626	-318.39	10.1494	-334.87	10.1626	-3652.8
	30.3	-10.2041			30.3	-218.604	10.1757	-305.39	10.1626	-333.85	10.1757	-3640.87
	30.35	-10.2099			30.35	-218.605	10.1888	-314.39	10.1757	-332.779	10.1888	-3651
	30.4	-10.2105			30.4	-218.605	10.202	-307.39	10.1888	-331.658	10.202	-3645.17
	30.45	-10.2107			30.45	-218.604	10.2151	-333.39	10.202	-330.485	10.2151	-3672.39
	30.5	-10.2105			30.5	-218.598	10.2282	-319.39	10.2151	-329.262	10.2282	-3659.66
	30.55	-10.2103			30.55	-218.492	10.2414	-311.39	10.2282	-327.99	10.2414	-3652.98
	30.6	-10.2097			30.6	-218.551	10.2545	-311.39	10.2414	-326.669	10.2545	-3654.35
	30.65	-10.2042			30.65	-218.527	10.2676	-314.39	10.2545	-325.3	10.2676	-3658.77
	30.7	-10.1915			30.7	-218.581	10.2807	-306.39	10.2676	-323.885	10.2807	-3652.23
	30.75	-10.1996			30.75	-218.594	10.2939	-313.39	10.2807	-322.426	10.2939	-3660.73
	30.8	-10.2053			30.8	-218.6	10.307	-298.39	10.2939	-320.926	10.307	-3647.27
	30.85	-10.2062			30.85	-218.596	10.3201	-297.39	10.307	-319.385	10.3201	-3647.85
	30.9	-10.197			30.9	-218.476	10.3333	-304.39	10.3201	-317.808	10.3333	-3656.46
	30.95	-10.0457			30.95	-218.552	10.3464	-303.39	10.3333	-316.197	10.3464	-3657.1
	31	-10.1455			31	-218.529	10.3595	-311.39	10.3464	-314.555	10.3595	-3666.77
	31.05	-10.1192			31.05	-218.598	10.3727	-299.39	10.3595	-312.887	10.3727	-3656.46
	31.1	-10.2009			31.1	-218.601	10.3858	-287.39	10.3727	-311.197	10.3858	-3646.17
	31.15	-10.2046			31.15	-218.59	10.3989	-278.39	10.3858	-309.487	10.3989	-3638.89
	31.2	-10.187			31.2	-218.511	10.412	-299.39	10.3989	-307.764	10.412	-3661.62
	31.25	-10.2025			31.25	-218.561	10.4252	-279.39	10.412	-306.032	10.4252	-3643.36
	31.3	-10.203			31.3	-218.429	10.4383	-298.39	10.4252	-304.296	10.4383	-3664.09
	31.35	-10.2083			31.35	-218.285	10.4514	-299.39	10.4383	-302.562	10.4514	-3666.82
	31.4	-10.2041			31.4	-218.395	10.4646	-279.39	10.4514	-300.834	10.4646	-3648.53
	31.45	-10.1531			31.45	-218.498	10.4777	-299.39	10.4646	-299.119	10.4777	-3670.23
	31.5	-10.1888			31.5	-218.573	10.4908	-286.39	10.4777	-297.421	10.4908	-3658.91
	31.55	-10.1849			31.55	-218.498	10.504	-288.39	10.4908	-295.748	10.504	-3662.55
	31.6	-10.2081			31.6	-218.376	10.5171	-298.39	10.504	-294.106	10.5171	-3674.15
	31.65	-10.2101			31.65	-218.408	10.5302	-279.39	10.5171	-292.499	10.5302	-3656.72
	31.7	-10.2106			31.7	-218.498	10.5434	-267.39	10.5302	-290.934	10.5434	-3646.24
	31.75	-10.2108			31.75	-218.533	10.5565	-287.39	10.5434	-289.418	10.5565	-3667.7
	31.8	-10.2109			31.8	-218.594	10.5696	-265.39	10.5565	-287.956	10.5696	-3647.1
	31.85	-10.2109			31.85	-218.604	10.5827	-259.39	10.5696	-286.554	10.5827	-3642.44
	31.9	-10.2109			31.9	-218.606	10.5959	-266.39	10.5827	-285.218	10.5959	-3650.7
	31.95	-10.211			31.95	-218.607	10.609	-254.39	10.5959	-283.953	10.609	-3639.89
	32	-10.2109			32	-218.607	10.6221	-260.39	10.609	-282.764	10.6221	-3647
	32.05	-10.2108			32.05	-218.608	10.6353	-281.39	10.6221	-281.658	10.6353	-3669.02
	32.1	-10.2104			32.1	-218.608	10.6484	-275.39	10.6353	-280.637	10.6484	-3663.95
	32.15	-10.2078			32.15	-218.605	10.6615	-269.39	10.6484	-279.708	10.6615	-3658.78
	32.2	-10.1859			32.2	-218.584	10.6746	-269.39	10.6615	-278.874	10.6746	-3659.52
	32.25	-10.2037			32.25	-218.6	10.6878	-249.39	10.6746	-278.138	10.6878	-3640.15
	32.3	-10.2022			32.3	-218.585	10.7009	-276.39	10.6878	-277.504	10.7009	-3667.68
	32.35	-10.2101			32.35	-218.583	10.714	-242.39	10.7009	-276.975	10.714	-3634.1
	32.4	-10.2104			32.4	-218.591	10.7272	-255.39	10.714	-276.554	10.7272	-3647.41
	32.45	-10.2068			32.45	-218.603	10.7403	-243.39	10.7272	-276.241	10.7403	-3635.61
	32.5	-10.2093			32.5	-218.608	10.7534	-248.39	10.7403	-276.04	10.7534	-3640.7
	32.55	-10.2084			32.55	-218.608	10.7666	-254.39	10.7534	-275.95	10.7666	-3646.68
	32.6	-10.2107			32.6	-218.608	10.7797	-252.39	10.7666	-275.971	10.7797	-3644.55
	32.65	-10.2109			32.65	-218.609	10.7928	-258.39	10.7797	-276.105	10.7928	-3650.3
	32.7	-10.2109			32.7	-218.608	10.8059	-253.39	10.7928	-276.351	10.8059	-3644.95
	32.75	-10.2108			32.75	-218.608	10.8191	-278.39	10.8059	-276.706	10.8191	-3669.48
	32.8	-10.2105			32.8	-218.608	10.8322	-257.39	10.8191	-277.17	10.8322	-3647.91
	32.85	-10.2099			32.85	-218.608	10.8453	-267.39	10.8322	-277.741	10.8453	-3657.24
	32.9	-10.2057			32.9	-218.607	10.8585	-266.39	10.8453	-278.416	10.8585	-3655.46
	32.95	-10.1695			32.95	-218.605	10.8716	-253.39	10.8585	-279.192	10.8716	-3641.59
	33	-10.1996			33	-218.597	10.8847	-252.39	10.8716	-280.066	10.8847	-3639.62
	33.05	-10.1949			33.05	-218.476	10.8979	-272.39	10.8847	-281.034	10.8979	-3658.56
	33.1	-10.2092			33.1	-218.562	10.911	-272.39	10.8979	-282.091	10.911	-3657.42
	33.15	-10.2084			33.15	-218.532	10.9241	-271.39	10.911	-283.233	10.9241	-3655.2
	33.2	-10.2021			33.2	-218.6	10.9373	-262.39	10.9241	-284.456	10.9373	-3644.9
	33.25	-10.2078			33.25	-218.606	10.9504	-257.39	10.9373	-285.754	10.9504	-3638.53
	33.3	-10.2082			33.3	-218.607	10.9635	-290.39	10.9504	-287.122	10.9635	-3670.1
	33.35	-10.2106			33.35	-218.607	10.9766	-275.39	10.9635	-288.554	10.9766	-3653.61
	33.4	-10.2108			33.4	-218.607	10.9898	-290.39	10.9766	-290.044	10.9898	-3667.07
	33.45	-10.2108			33.45	-218.606	11.0029	-295.39	10.9898	-291.588	11.0029	-3670.48
	33.5	-10.2106			33.5	-218.593	11.016	-271.39	11.0029	-293.178	11.016	-3644.84
	33.55	-10.2102			33.55	-218.55	11.0292	-288.39	11.016	-294.809	11.0292	-3660.18
	33.6	-10.2071			33.6	-218.583	11.0423	-284.39	11.0292	-296.474	11.0423	-3654.48
	33.65	-10.1791			33.65	-218.558	11.0554	-289.39	11.0423	-298.169	11.0554	-3657.77
	33.7	-10.2026			33.7	-218.597	11.0686	-301.39	11.0554	-299.886	11.0686	-3668.03
	33.75	-10.1972			33.75	-218.592	11.0817	-308.39	11.0686	-301.621	11.0817	-3673.29
	33.8	-10.2092			33.8	-218.599	11.0948	-295.39	11.0817	-303.366	11.0948	-3658.54
	33.85	-10.2086			33.85	-218.523	11.108	-300.39	11.0948	-305.118	11.108	-3661.78
	33.9	-10.1914			33.9	-218.58	11.1211	-285.39	11.108	-306.87	11.1211	-3645.04
	33.95	-10.2056			33.95	-218.56	11.1342	-279.39	11.1211	-308.618	11.1342	-3637.3
	34	-10.2013			34	-218.602	11.1473	-294.39	11.1342	-310.356	11.1473	-3650.57
	34.05	-10.2096			34.05	-218.606	11.1605	-283.39	11.1473	-312.079	11.1605	-3637.87
	34.1	-10.2068			34.1	-218.592	11.1736	-309.39	11.1605	-313.784	11.1736	-3662.19
	34.15	-10.2075			34.15	-218.595	11.1867	-304.39	11.1736	-315.466	11.1867	-3655.53
	34.2	-10.2076			34.2	-218.595	11.1999	-308.39	11.1867	-317.122	11.1999	-3657.91
	34.25	-10.2099			34.25	-218.604	11.213	-325.39	11.1999	-318.747	11.213	-3673.31
	34.3	-10.2101			34.3	-218.606	11.2261	-311.39	11.213	-320.339	11.2261	-3657.76
	34.35	-10.2023			34.35	-218.599	11.2393	-299.39	11.2261	-321.895	11.2393	-3644.24
	34.4	-10.2086			34.4	-218.604	11.2524	-319.39	11.2393	-323.411	11.2524	-3662.77
	34.45	-10.2065			34.45	-218.598	11.2655	-315.39	11.2524	-324.887	11.2655	-3657.33
	34.5	-10.2106			34.5	-218.591	11.2786	-293.39	11.2655	-326.319	11.2786	-3633.95
	34.55	-10.211			34.55	-218.45	11.2918	-316.39	11.2786	-327.707	11.2918	-3655.61
	34.6	-10.211			34.6	-218.551	11.3049	-312.39	11.2918	-329.048	11.3049	-3650.31
	34.65	-10.211			34.65	-218.513	11.318	-302.39	11.3049	-330.343	11.318	-3639.06
	34.7	-10.2109			34.7	-218.594	11.3312	-316.39	11.318	-331.589	11.3312	-3651.87
	34.75	-10.2109			34.75	-218.604	11.3443	-320.39	11.3312	-332.786	11.3443	-3654.72
	34.8	-10.2108			34.8	-218.605	11.3574	-324.39	11.3443	-333.935	11.3574	-3657.62
	34.85	-10.2106			34.85	-218.603	11.3706	-318.39	11.3574	-335.035	11.3706	-3650.57
	34.9	-10.2103			34.9	-218.579	11.3837	-325.39	11.3706	-336.086	11.3837	-3656.57
	34.95	-10.2094			34.95	-218.484	11.3968	-326.39	11.3837	-337.088	11.3968	-3656.61
	35	-10.2038			35	-218.567	11.41	-316.39	11.3968	-338.043	11.41	-3645.7
	35.05	-10.1497			35.05	-218.521	11.4231	-317.39	11.41	-338.951	11.4231	-3645.84
	35.1	-10.1901			35.1	-218.592	11.4362	-312.39	11.4231	-339.812	11.4362	-3640.02
	35.15	-10.1777			35.15	-218.581	11.4493	-312.39	11.4362	-340.629	11.4493	-3639.25
	35.2	-10.2056			35.2	-218.588	11.4625	-342.39	11.4493	-341.401	11.4625	-3668.52
	35.25	-10.2084			35.25	-218.497	11.4756	-322.39	11.4625	-342.131	11.4756	-3647.83
	35.3	-10.2042			35.3	-218.58	11.4887	-321.39	11.4756	-342.82	11.4887	-3646.19
	35.35	-10.2086			35.35	-218.555	11.5019	-328.39	11.4887	-343.468	11.5019	-3652.58
	35.4	-10.2071			35.4	-218.598	11.515	-325.39	11.5019	-344.078	11.515	-3649
	35.45	-10.2057			35.45	-218.587	11.5281	-323.39	11.515	-344.652	11.5281	-3646.46
	35.5	-10.1652			35.5	-218.426	11.5412	-320.39	11.5281	-345.19	11.5412	-3642.96
	35.55	-10.199			35.55	-218.561	11.5544	-342.39	11.5412	-345.694	11.5544	-3664.49
	35.6	-10.1869			35.6	-218.513	11.5675	-324.39	11.5544	-346.167	11.5675	-3646.04
	35.65	-10.2079			35.65	-218.597	11.5806	-336.39	11.5675	-346.609	11.5806	-3657.63
	35.7	-10.2096			35.7	-218.605	11.5938	-340.39	11.5806	-347.022	11.5938	-3661.25
	35.75	-10.2071			35.75	-218.606	11.6069	-319.39	11.5938	-347.408	11.6069	-3639.88
	35.8	-10.2099			35.8	-218.605	11.62	-329.39	11.6069	-347.769	11.62	-3649.55
	35.85	-10.2093			35.85	-218.592	11.6332	-332.39	11.62	-348.105	11.6332	-3652.23
	35.9	-10.2107			35.9	-218.604	11.6463	-338.39	11.6332	-348.419	11.6463	-3657.94
	35.95	-10.2109			35.95	-218.6	11.6594	-340.39	11.6463	-348.712	11.6594	-3659.67
	36	-10.2109			36	-218.607	11.6725	-336.39	11.6594	-348.985	11.6725	-3655.41
	36.05	-10.2107			36.05	-218.607	11.6857	-335.39	11.6725	-349.24	11.6857	-3654.18
	36.1	-10.2102			36.1	-218.605	11.6988	-328.39	11.6857	-349.478	11.6988	-3646.95
	36.15	-10.2023			36.15	-218.572	11.7119	-327.39	11.6988	-349.699	11.7119	-3645.75
	36.2	-10.1983			36.2	-218.557	11.7251	-342.39	11.7119	-349.907	11.7251	-3660.55
	36.25	-10.2041			36.25	-218.58	11.7382	-325.39	11.7251	-350.101	11.7382	-3643.37
	36.3	-10.2062			36.3	-218.589	11.7513	-338.39	11.7382	-350.282	11.7513	-3656.2
	36.35	-10.2105			36.35	-218.606	11.7645	-335.39	11.7513	-350.452	11.7645	-3653.04
	36.4	-10.2108			36.4	-218.607	11.7776	-342.39	11.7645	-350.612	11.7776	-3659.89
	36.45	-10.2109			36.45	-218.606	11.7907	-340.39	11.7776	-350.762	11.7907	-3657.75
	36.5	-10.2108			36.5	-218.604	11.8039	-332.39	11.7907	-350.904	11.8039	-3649.62
	36.55	-10.2105			36.55	-218.584	11.817	-338.39	11.8039	-351.037	11.817	-3655.49
	36.6	-10.207			36.6	-218.472	11.8301	-332.39	11.817	-351.164	11.8301	-3649.37
	36.65	-10.1982			36.65	-218.577	11.8432	-342.39	11.8301	-351.284	11.8432	-3659.26
	36.7	-10.2073			36.7	-218.544	11.8564	-336.39	11.8432	-351.398	11.8564	-3653.15
	36.75	-10.2056			36.75	-218.601	11.8695	-330.39	11.8564	-351.507	11.8695	-3647.04
	36.8	-10.2106			36.8	-218.605	11.8826	-339.39	11.8695	-351.611	11.8826	-3655.94
	36.85	-10.2109			36.85	-218.605	11.8958	-327.39	11.8826	-351.711	11.8958	-3643.85
	36.9	-10.211			36.9	-218.599	11.9089	-333.39	11.8958	-351.807	11.9089	-3649.75
	36.95	-10.2111			36.95	-218.517	11.922	-328.39	11.9089	-351.9	11.922	-3644.66
	37	-10.2111			37	-218.581	11.9352	-333.39	11.922	-351.989	11.9352	-3649.58
	37.05	-10.2111			37.05	-218.557	11.9483	-339.39	11.9352	-352.076	11.9483	-3655.49
	37.1	-10.2111			37.1	-218.599	11.9614	-347.39	11.9483	-352.161	11.9614	-3663.41
	37.15	-10.2111			37.15	-218.603	11.9746	-346.39	11.9614	-352.243	11.9746	-3662.33
	37.2	-10.2111			37.2	-218.6	11.9877	-344.39	11.9746	-352.324	11.9877	-3660.25
	37.25	-10.2111			37.25	-218.568	12.0008	-339.39	11.9877	-352.403	12.0008	-3655.17
	37.3	-10.2111			37.3	-218.598	12.0139	-322.39	12.0008	-352.481	12.0139	-3638.1
	37.35	-10.211			37.35	-218.588	12.0271	-341.39	12.0139	-352.557	12.0271	-3657.02
	37.4	-10.211			37.4	-218.605	12.0402	-337.39	12.0271	-352.633	12.0402	-3652.95
	37.45	-10.2109			37.45	-218.607	12.0533	-337.39	12.0402	-352.707	12.0533	-3652.87
	37.5	-10.2108			37.5	-218.608	12.0665	-348.39	12.0533	-352.781	12.0665	-3663.8
	37.55	-10.2106			37.55	-218.607	12.0796	-348.39	12.0665	-352.854	12.0796	-3663.73
	37.6	-10.2101			37.6	-218.597	12.0927	-349.39	12.0796	-352.927	12.0927	-3664.66
	37.65	-10.2076			37.65	-218.601	12.1059	-343.39	12.0927	-352.998	12.1059	-3658.58
	37.7	-10.1759			37.7	-218.567	12.119	-338.39	12.1059	-353.07	12.119	-3653.51
	37.75	-10.1982			37.75	-218.594	12.1321	-332.39	12.119	-353.141	12.1321	-3647.44
	37.8	-10.191			37.8	-218.584	12.1452	-338.39	12.1321	-353.212	12.1452	-3653.37
	37.85	-10.205			37.85	-218.58	12.1584	-338.39	12.1452	-353.282	12.1584	-3653.3
	37.9	-10.2043			37.9	-218.441	12.1715	-337.39	12.1584	-353.353	12.1715	-3652.23
	37.95	-10.1885			37.95	-218.572	12.1846	-344.39	12.1715	-353.423	12.1846	-3659.16
	38	-10.2054			38	-218.522	12.1978	-341.39	12.1846	-353.493	12.1978	-3656.09
	38.05	-10.1997			38.05	-218.595	12.2109	-336.39	12.1978	-353.562	12.2109	-3651.02
	38.1	-10.2073			38.1	-218.595	12.224	-347.39	12.2109	-353.632	12.224	-3661.95
	38.15	-10.2025			38.15	-218.575	12.2371	-333.39	12.224	-353.701	12.2371	-3647.88
	38.2	-10.2087			38.2	-218.599	12.2503	-347.39	12.2371	-353.771	12.2503	-3661.81
	38.25	-10.2069			38.25	-218.592	12.2634	-345.39	12.2503	-353.84	12.2634	-3659.74
	38.3	-10.2105			38.3	-218.607	12.2765	-335.39	12.2634	-353.909	12.2765	-3649.68
	38.35	-10.2108			38.35	-218.608	12.2897	-338.39	12.2765	-353.978	12.2897	-3652.61
	38.4	-10.2108			38.4	-218.607	12.3028	-346.39	12.2897	-354.047	12.3028	-3660.54
	38.45	-10.2107			38.45	-218.598	12.3159	-326.39	12.3028	-354.116	12.3159	-3640.47
	38.5	-10.2101			38.5	-218.605	12.3291	-343.39	12.3159	-354.184	12.3291	-3657.4
	38.55	-10.2013			38.55	-218.603	12.3422	-344.39	12.3291	-354.253	12.3422	-3658.33
	38.6	-10.1981			38.6	-218.607	12.3553	-349.39	12.3422	-354.321	12.3553	-3663.26
	38.65	-10.2051			38.65	-218.609	12.3685	-356.39	12.3553	-354.389	12.3685	-3670.2
	38.7	-10.2045			38.7	-218.609	12.3816	-338.39	12.3685	-354.457	12.3816	-3652.13
	38.75	-10.2102			38.75	-218.609	12.3947	-338.39	12.3816	-354.525	12.3947	-3652.06
	38.8	-10.2105			38.8	-218.609	12.4078	-345.39	12.3947	-354.592	12.4078	-3658.99
	38.85	-10.2104			38.85	-218.608	12.421	-337.39	12.4078	-354.66	12.421	-3650.93
	38.9	-10.2097			38.9	-218.608	12.4341	-350.39	12.421	-354.727	12.4341	-3663.86
	38.95	-10.1994			38.95	-218.597	12.4472	-340.39	12.4341	-354.794	12.4472	-3653.79
	39	-10.1884			39	-218.587	12.4604	-350.39	12.4472	-354.86	12.4604	-3663.73
	39.05	-10.2037			39.05	-218.602	12.4735	-345.39	12.4604	-354.927	12.4735	-3658.66
	39.1	-10.1991			39.1	-218.597	12.4866	-338.39	12.4735	-354.993	12.4866	-3651.59
	39.15	-10.2097			39.15	-218.608	12.4998	-343.39	12.4866	-355.058	12.4998	-3656.53
	39.2	-10.2104			39.2	-218.608	12.5129	-346.39	12.4998	-355.124	12.5129	-3659.46
	39.25	-10.2105			39.25	-218.608	12.526	-349.39	12.5129	-355.189	12.526	-3662.4
	39.3	-10.2105			39.3	-218.608	12.5391	-345.39	12.526	-355.254	12.5391	-3658.34
	39.35	-10.2104			39.35	-218.608	12.5523	-338.39	12.5391	-355.318	12.5523	-3651.27
	39.4	-10.2101			39.4	-218.608	12.5654	-333.39	12.5523	-355.382	12.5654	-3646.21
	39.45	-10.2094			39.45	-218.607	12.5785	-339.39	12.5654	-355.446	12.5785	-3652.14
	39.5	-10.2078			39.5	-218.6	12.5917	-334.39	12.5785	-355.509	12.5917	-3647.08
	39.55	-10.1985			39.55	-218.596	12.6048	-339.39	12.5917	-355.572	12.6048	-3652.02
	39.6	-10.0997			39.6	-218.513	12.6179	-338.39	12.6048	-355.634	12.6179	-3650.96
	39.65	-10.174			39.65	-218.583	12.6311	-330.39	12.6179	-355.696	12.6311	-3642.9
	39.7	-10.1546			39.7	-218.546	12.6442	-335.39	12.6311	-355.757	12.6442	-3647.84
	39.75	-10.191			39.75	-218.589	12.6573	-337.39	12.6442	-355.818	12.6573	-3649.77
	39.8	-10.2078			39.8	-218.599	12.6705	-354.39	12.6573	-355.878	12.6705	-3666.72
	39.85	-10.2094			39.85	-218.603	12.6836	-340.39	12.6705	-355.938	12.6836	-3652.66
	39.9	-10.2099			39.9	-218.607	12.6967	-344.39	12.6836	-355.998	12.6967	-3656.6
	39.95	-10.2101			39.95	-218.608	12.7098	-339.39	12.6967	-356.056	12.7098	-3651.54
	40	-10.21			40	-218.607	12.723	-333.39	12.7098	-356.114	12.723	-3645.48
	40.05	-10.2097			40.05	-218.607	12.7361	-337.39	12.723	-356.172	12.7361	-3649.42
	40.1	-10.2089			40.1	-218.606	12.7492	-345.39	12.7361	-356.228	12.7492	-3657.37
	40.15	-10.2056			40.15	-218.602	12.7624	-339.39	12.7492	-356.285	12.7624	-3651.31
	40.2	-10.1543			40.2	-218.549	12.7755	-329.39	12.7624	-356.34	12.7755	-3641.26
	40.25	-10.1702			40.25	-218.565	12.7886	-347.39	12.7755	-356.395	12.7886	-3659.2
	40.3	-10.1835			40.3	-218.568	12.8018	-342.39	12.7886	-356.449	12.8018	-3654.15
	40.35	-10.1856			40.35	-218.546	12.8149	-347.39	12.8018	-356.502	12.8149	-3659.1
	40.4	-10.2038			40.4	-218.428	12.828	-343.39	12.8149	-356.555	12.828	-3655.05
	40.45	-10.1963			40.45	-218.565	12.8412	-343.39	12.828	-356.607	12.8412	-3655
	40.5	-10.2074			40.5	-218.519	12.8543	-348.39	12.8412	-356.658	12.8543	-3659.95
	40.55	-10.2029			40.55	-218.589	12.8674	-331.39	12.8543	-356.708	12.8674	-3642.9
	40.6	-10.2097			40.6	-218.605	12.8805	-342.39	12.8674	-356.757	12.8805	-3653.85
	40.65	-10.2104			40.65	-218.607	12.8937	-342.39	12.8805	-356.805	12.8937	-3653.8
	40.7	-10.2104			40.7	-218.607	12.9068	-336.39	12.8937	-356.853	12.9068	-3647.75
	40.75	-10.2103			40.75	-218.608	12.9199	-339.39	12.9068	-356.899	12.9199	-3650.71
	40.8	-10.2072			40.8	-218.608	12.9331	-343.39	12.9199	-356.945	12.9331	-3654.66
	40.85	-10.1964			40.85	-218.608	12.9462	-343.39	12.9331	-356.989	12.9462	-3654.62
	40.9	-10.2078			40.9	-218.608	12.9593	-345.39	12.9462	-357.032	12.9593	-3656.58
	40.95	-10.2021			40.95	-218.609	12.9725	-344.39	12.9593	-357.075	12.9725	-3655.54
	41	-10.2028			41	-218.608	12.9856	-339.39	12.9725	-357.116	12.9856	-3650.5
	41.05	-10.1813			41.05	-218.608	12.9987	-337.39	12.9856	-357.156	12.9987	-3648.46
	41.1	-10.2052			41.1	-218.608	13.0118	-346.39	12.9987	-357.195	13.0118	-3657.42
	41.15	-10.1948			41.15	-218.607	13.025	-349.39	13.0118	-357.232	13.025	-3660.38
	41.2	-10.2062			41.2	-218.598	13.0381	-350.39	13.025	-357.268	13.0381	-3661.35
	41.25	-10.2075			41.25	-218.593	13.0512	-345.39	13.0381	-357.303	13.0512	-3656.32
	41.3	-10.2095			41.3	-218.569	13.0644	-349.39	13.0512	-357.337	13.0644	-3660.28
	41.35	-10.2084			41.35	-218.524	13.0775	-353.39	13.0644	-357.369	13.0775	-3664.25
	41.4	-10.2074			41.4	-218.584	13.0906	-342.39	13.0775	-357.4	13.0906	-3653.22
	41.45	-10.2065			41.45	-218.555	13.1037	-339.39	13.0906	-357.429	13.1037	-3650.2
	41.5	-10.2087			41.5	-218.595	13.1169	-339.39	13.1037	-357.457	13.1169	-3650.17
	41.55	-10.2069			41.55	-218.582	13.13	-345.39	13.1169	-357.482	13.13	-3656.15
	41.6	-10.2046			41.6	-218.466	13.1431	-347.39	13.13	-357.507	13.1431	-3658.12
	41.65	-10.1925			41.65	-218.568	13.1563	-343.39	13.1431	-357.529	13.1563	-3654.1
	41.7	-10.2036			41.7	-218.527	13.1694	-347.39	13.1563	-357.55	13.1694	-3658.08
	41.75	-10.1906			41.75	-218.542	13.1825	-352.39	13.1694	-357.569	13.1825	-3663.07
	41.8	-10.0951			41.8	-218.146	13.1957	-341.39	13.1825	-357.586	13.1957	-3652.05
	41.85	-10.1044			41.85	-218.194	13.2088	-341.39	13.1957	-357.601	13.2088	-3652.04
	41.9	-10.1628			41.9	-218.415	13.2219	-334.39	13.2088	-357.613	13.2219	-3645.03
	41.95	-10.1351			41.95	-218.314	13.2351	-349.39	13.2219	-357.624	13.2351	-3660.02
	42	-10.1883			42	-218.557	13.2482	-351.39	13.2351	-357.633	13.2482	-3662.01
	42.05	-10.1975			42.05	-218.578	13.2613	-336.39	13.2482	-357.639	13.2613	-3647.01
	42.1	-10.2035			42.1	-218.572	13.2744	-343.39	13.2613	-357.643	13.2744	-3654.01
	42.15	-10.2023			42.15	-218.487	13.2876	-343.39	13.2744	-357.644	13.2876	-3654.01
	42.2	-10.2095			42.2	-218.177	13.3007	-338.39	13.2876	-357.643	13.3007	-3649.01
	42.25	-10.2102			42.25	-218.522	13.3138	-361.39	13.3007	-357.64	13.3138	-3672.02
	42.3	-10.2104			42.3	-218.378	13.327	-339.39	13.3138	-357.633	13.327	-3650.03
	42.35	-10.2107			42.35	-218.559	13.3401	-348.39	13.327	-357.624	13.3401	-3659.04
	42.4	-10.2109			42.4	-218.596	13.3532	-344.39	13.3401	-357.613	13.3532	-3655.06
	42.45	-10.2109			42.45	-218.597	13.3664	-337.39	13.3532	-357.598	13.3664	-3648.07
	42.5	-10.211			42.5	-218.561	13.3795	-338.39	13.3664	-357.58	13.3795	-3649.09
	42.55	-10.2109			42.55	-218.582	13.3926	-338.39	13.3795	-357.56	13.3926	-3649.12
	42.6	-10.2109			42.6	-218.583	13.4057	-332.39	13.3926	-357.536	13.4057	-3643.14
	42.65	-10.2107			42.65	-218.577	13.4189	-348.39	13.4057	-357.509	13.4189	-3659.18
	42.7	-10.2104			42.7	-218.557	13.432	-349.39	13.4189	-357.478	13.432	-3660.21
	42.75	-10.209			42.75	-218.389	13.4451	-329.39	13.432	-357.444	13.4451	-3640.25
	42.8	-10.1916			42.8	-218.332	13.4583	-342.39	13.4451	-357.407	13.4583	-3653.29
	42.85	-10.2016			42.85	-218.503	13.4714	-352.39	13.4583	-357.366	13.4714	-3663.33
	42.9	-10.2027			42.9	-218.381	13.4845	-340.39	13.4714	-357.322	13.4845	-3651.38
	42.95	-10.1961			42.95	-218.225	13.4977	-339.39	13.4845	-357.273	13.4977	-3650.43
	43	-10.1786			43	-217.829	13.5108	-355.39	13.4977	-357.221	13.5108	-3666.49
	43.05	-10.2049			43.05	-218.435	13.5239	-335.39	13.5108	-357.165	13.5239	-3646.55
	43.1	-10.1943			43.1	-218.118	13.5371	-346.39	13.5239	-357.105	13.5371	-3657.61
	43.15	-10.206			43.15	-218.528	13.5502	-344.39	13.5371	-357.041	13.5502	-3655.68
	43.2	-10.2049			43.2	-218.586	13.5633	-343.39	13.5502	-356.973	13.5633	-3654.75
	43.25	-10.2094			43.25	-218.592	13.5764	-343.39	13.5633	-356.9	13.5764	-3654.83
	43.3	-10.2082			43.3	-218.588	13.5896	-339.39	13.5764	-356.823	13.5896	-3650.91
	43.35	-10.2082			43.35	-218.6	13.6027	-338.39	13.5896	-356.742	13.6027	-3650
	43.4	-10.2043			43.4	-218.595	13.6158	-340.39	13.6027	-356.656	13.6158	-3652.09
	43.45	-10.2096			43.45	-218.599	13.629	-349.39	13.6158	-356.566	13.629	-3661.18
	43.5	-10.2073			43.5	-218.585	13.6421	-339.39	13.629	-356.471	13.6421	-3651.28
	43.55	-10.2099			43.55	-218.425	13.6552	-340.39	13.6421	-356.371	13.6552	-3652.39
	43.6	-10.2105			43.6	-218.549	13.6684	-339.39	13.6552	-356.267	13.6684	-3651.5
	43.65	-10.2102			43.65	-218.539	13.6815	-337.39	13.6684	-356.158	13.6815	-3649.61
	43.7	-10.2081			43.7	-218.551	13.6946	-342.39	13.6815	-356.044	13.6946	-3654.73
	43.75	-10.1866			43.75	-218.576	13.7078	-327.39	13.6946	-355.924	13.7078	-3639.85
	43.8	-10.2024			43.8	-218.596	13.7209	-330.39	13.7078	-355.8	13.7209	-3642.98
	43.85	-10.2014			43.85	-218.595	13.734	-341.39	13.7209	-355.671	13.734	-3654.12
	43.9	-10.2005			43.9	-218.583	13.7471	-327.39	13.734	-355.536	13.7471	-3640.26
	43.95	-10.1851			43.95	-218.585	13.7603	-337.39	13.7471	-355.397	13.7603	-3650.4
	44	-10.1996			44	-218.595	13.7734	-342.39	13.7603	-355.252	13.7734	-3655.55
	44.05	-10.2019			44.05	-218.575	13.7865	-329.39	13.7734	-355.101	13.7865	-3642.71
	44.1	-10.2002			44.1	-218.421	13.7997	-342.39	13.7865	-354.946	13.7997	-3655.87
	44.15	-10.2087			44.15	-218.36	13.8128	-339.39	13.7997	-354.785	13.8128	-3653.04
	44.2	-10.2084			44.2	-218.541	13.8259	-344.39	13.8128	-354.618	13.8259	-3658.21
	44.25	-10.2056			44.25	-218.42	13.8391	-341.39	13.8259	-354.446	13.8391	-3655.38
	44.3	-10.1651			44.3	-218.544	13.8522	-333.39	13.8391	-354.269	13.8522	-3647.57
	44.35	-10.1325			44.35	-218.555	13.8653	-323.39	13.8522	-354.086	13.8653	-3637.76
	44.4	-10.1927			44.4	-218.578	13.8784	-352.39	13.8653	-353.897	13.8784	-3666.95
	44.45	-10.159			44.45	-218.534	13.8916	-327.39	13.8784	-353.703	13.8916	-3642.15
	44.5	-10.2012			44.5	-218.502	13.9047	-337.39	13.8916	-353.504	13.9047	-3652.35
	44.55	-10.2088			44.55	-218.579	13.9178	-352.39	13.9047	-353.299	13.9178	-3667.57
	44.6	-10.2098			44.6	-218.557	13.931	-348.39	13.9178	-353.088	13.931	-3663.78
	44.65	-10.2103			44.65	-218.592	13.9441	-342.39	13.931	-352.872	13.9441	-3658
	44.7	-10.2104			44.7	-218.605	13.9572	-326.39	13.9441	-352.651	13.9572	-3642.23
	44.75	-10.2104			44.75	-218.604	13.9703	-338.39	13.9572	-352.425	13.9703	-3654.46
	44.8	-10.2101			44.8	-218.59	13.9835	-344.39	13.9703	-352.193	13.9835	-3660.7
	44.85	-10.2069			44.85	-218.603	13.9966	-328.39	13.9835	-351.955	13.9966	-3644.94
	44.9	-10.1907			44.9	-218.597	14.0097	-340.39	13.9966	-351.713	14.0097	-3657.19
	44.95	-10.2066			44.95	-218.602	14.0229	-341.39	14.0097	-351.466	14.0229	-3658.44
	45	-10.2027			45	-218.601	14.036	-330.39	14.0229	-351.214	14.036	-3647.7
							14.0491	-340.39	14.036	-350.957	14.0491	-3657.96
							14.0623	-333.39	14.0491	-350.696	14.0623	-3651.22
							14.0754	-342.39	14.0623	-350.43	14.0754	-3660.49
							14.0885	-329.39	14.0754	-350.16	14.0885	-3647.77
							14.1016	-329.39	14.0885	-349.885	14.1016	-3648.05
							14.1148	-334.39	14.1016	-349.607	14.1148	-3653.33
							14.1279	-331.39	14.1148	-349.326	14.1279	-3650.61
							14.141	-346.39	14.1279	-349.041	14.141	-3665.9
							14.1542	-342.39	14.141	-348.753	14.1542	-3662.19
							14.1673	-338.39	14.1542	-348.462	14.1673	-3658.48
							14.1804	-349.39	14.1673	-348.169	14.1804	-3669.78
							14.1936	-319.39	14.1804	-347.874	14.1936	-3640.08
							14.2067	-334.39	14.1936	-347.577	14.2067	-3655.37
							14.2198	-337.39	14.2067	-347.279	14.2198	-3658.67
							14.233	-336.39	14.2198	-346.98	14.233	-3657.97
							14.2461	-329.39	14.233	-346.68	14.2461	-3651.27
							14.2592	-326.39	14.2461	-346.381	14.2592	-3648.57
							14.2723	-322.39	14.2592	-346.081	14.2723	-3644.87
							14.2855	-343.39	14.2723	-345.783	14.2855	-3666.17
							14.2986	-328.39	14.2855	-345.486	14.2986	-3651.46
							14.3117	-332.39	14.2986	-345.191	14.3117	-3655.76
							14.3249	-326.39	14.3117	-344.898	14.3249	-3650.05
							14.338	-329.39	14.3249	-344.608	14.338	-3653.33
							14.3511	-333.39	14.338	-344.321	14.3511	-3657.61
							14.3643	-334.39	14.3511	-344.039	14.3643	-3658.89
							14.3774	-328.39	14.3643	-343.761	14.3774	-3653.16
							14.3905	-322.39	14.3774	-343.489	14.3905	-3647.43
							14.4037	-338.39	14.3905	-343.222	14.4037	-3663.69
							14.4168	-328.39	14.4037	-342.961	14.4168	-3653.95
							14.4299	-335.39	14.4168	-342.708	14.4299	-3661.19
							14.443	-326.39	14.4299	-342.462	14.443	-3652.43
							14.4562	-332.39	14.443	-342.224	14.4562	-3658.66
							14.4693	-318.39	14.4562	-341.994	14.4693	-3644.88
							14.4824	-337.39	14.4693	-341.774	14.4824	-3664.09
							14.4956	-326.39	14.4824	-341.564	14.4956	-3653.29
							14.5087	-335.39	14.4956	-341.364	14.5087	-3662.48
							14.5218	-318.39	14.5087	-341.175	14.5218	-3645.66
							14.535	-329.39	14.5218	-340.997	14.535	-3656.82
							14.5481	-333.39	14.535	-340.83	14.5481	-3660.98
							14.5612	-326.39	14.5481	-340.676	14.5612	-3654.12
							14.5743	-314.39	14.5612	-340.535	14.5743	-3642.25
							14.5875	-320.39	14.5743	-340.407	14.5875	-3648.36
							14.6006	-331.39	14.5875	-340.292	14.6006	-3659.46
							14.6137	-313.39	14.6006	-340.19	14.6137	-3641.55
							14.6269	-328.39	14.6137	-340.103	14.6269	-3656.62
							14.64	-327.39	14.6269	-340.03	14.64	-3655.68
							14.6531	-329.39	14.64	-339.972	14.6531	-3657.73
							14.6663	-333.39	14.6531	-339.928	14.6663	-3661.75
							14.6794	-323.39	14.6663	-339.899	14.6794	-3651.77
							14.6925	-320.39	14.6794	-339.885	14.6925	-3648.77
							14.7057	-333.39	14.6925	-339.886	14.7057	-3661.75
							14.7188	-324.39	14.7057	-339.902	14.7188	-3652.72
							14.7319	-330.39	14.7188	-339.933	14.7319	-3658.67
							14.745	-320.39	14.7319	-339.979	14.745	-3648.61
							14.7582	-334.39	14.745	-340.04	14.7582	-3662.54
							14.7713	-315.39	14.7582	-340.115	14.7713	-3643.45
							14.7844	-315.39	14.7713	-340.205	14.7844	-3643.34
							14.7976	-335.39	14.7844	-340.309	14.7976	-3663.23
							14.8107	-335.39	14.7976	-340.426	14.8107	-3663.1
							14.8238	-331.39	14.8107	-340.558	14.8238	-3658.95
							14.8369	-324.39	14.8238	-340.702	14.8369	-3651.79
							14.8501	-329.39	14.8369	-340.859	14.8501	-3656.62
							14.8632	-336.39	14.8501	-341.029	14.8632	-3663.44
							14.8763	-332.39	14.8632	-341.21	14.8763	-3659.25
							14.8895	-314.39	14.8763	-341.403	14.8895	-3641.05
							14.9026	-325.39	14.8895	-341.607	14.9026	-3651.83
							14.9157	-330.39	14.9026	-341.821	14.9157	-3656.61
							14.9289	-342.39	14.9157	-342.045	14.9289	-3668.38
							14.942	-317.39	14.9289	-342.277	14.942	-3643.13
							14.9551	-331.39	14.942	-342.519	14.9551	-3656.89
							14.9682	-307.39	14.9551	-342.768	14.9682	-3632.63
							14.9814	-325.39	14.9682	-343.024	14.9814	-3650.37
							14.9945	-327.39	14.9814	-343.287	14.9945	-3652.1
							15.0076	-326.39	14.9945	-343.556	15.0076	-3650.82
							15.0208	-327.39	15.0076	-343.83	15.0208	-3651.54
							15.0339	-313.39	15.0208	-344.109	15.0339	-3637.26
							15.047	-326.39	15.0339	-344.392	15.047	-3649.98
							15.0602	-329.39	15.047	-344.677	15.0602	-3652.69
							15.0733	-327.39	15.0602	-344.966	15.0733	-3650.4
							15.0864	-336.39	15.0733	-345.256	15.0864	-3659.11
							15.0996	-334.39	15.0864	-345.547	15.0996	-3656.81
							15.1127	-327.39	15.0996	-345.84	15.1127	-3649.52
							15.1258	-329.39	15.1127	-346.132	15.1258	-3651.23
							15.1389	-324.39	15.1258	-346.423	15.1389	-3645.94
							15.1521	-326.39	15.1389	-346.714	15.1521	-3647.65
							15.1652	-325.39	15.1521	-347.003	15.1652	-3646.36
							15.1783	-339.39	15.1652	-347.289	15.1783	-3660.08
							15.1915	-344.39	15.1783	-347.573	15.1915	-3664.8
							15.2046	-328.39	15.1915	-347.854	15.2046	-3648.52
							15.2177	-326.39	15.2046	-348.131	15.2177	-3646.25
							15.2309	-321.39	15.2177	-348.404	15.2309	-3640.98
							15.244	-332.39	15.2309	-348.673	15.244	-3651.72
							15.2571	-335.39	15.244	-348.936	15.2571	-3654.46
							15.2703	-347.39	15.2571	-349.195	15.2703	-3666.21
							15.2834	-339.39	15.2703	-349.448	15.2834	-3657.96
							15.2965	-336.39	15.2834	-349.695	15.2965	-3654.72
							15.3096	-342.39	15.2965	-349.936	15.3096	-3660.48
							15.3228	-341.39	15.3096	-350.171	15.3228	-3659.25
							15.3359	-325.39	15.3228	-350.4	15.3359	-3643.03
							15.349	-339.39	15.3359	-350.622	15.349	-3656.82
							15.3622	-343.39	15.349	-350.837	15.3622	-3660.61
							15.3753	-329.39	15.3622	-351.045	15.3753	-3646.41
							15.3884	-333.39	15.3753	-351.247	15.3884	-3650.21
							15.4016	-337.39	15.3884	-351.442	15.4016	-3654.02
							15.4147	-347.39	15.4016	-351.629	15.4147	-3663.84
							15.4278	-347.39	15.4147	-351.81	15.4278	-3663.67
							15.4409	-330.39	15.4278	-351.983	15.4409	-3646.5
							15.4541	-329.39	15.4409	-352.15	15.4541	-3645.34
							15.4672	-346.39	15.4541	-352.309	15.4672	-3662.19
							15.4803	-342.39	15.4672	-352.462	15.4803	-3658.05
							15.4935	-327.39	15.4803	-352.608	15.4935	-3642.91
							15.5066	-334.39	15.4935	-352.747	15.5066	-3649.77
							15.5197	-349.39	15.5066	-352.88	15.5197	-3664.65
							15.5328	-344.39	15.5197	-353.007	15.5328	-3659.53
							15.546	-339.39	15.5328	-353.127	15.546	-3654.41
							15.5591	-344.39	15.546	-353.241	15.5591	-3659.3
							15.5723	-349.39	15.5591	-353.349	15.5723	-3664.2
							15.5854	-333.39	15.5723	-353.451	15.5854	-3648.11
							15.5985	-339.39	15.5854	-353.548	15.5985	-3654.01
							15.6116	-346.39	15.5985	-353.639	15.6116	-3660.93
							15.6248	-336.39	15.6116	-353.725	15.6248	-3650.85
							15.6379	-348.39	15.6248	-353.806	15.6379	-3662.77
							15.651	-344.39	15.6379	-353.883	15.651	-3658.7
							15.6642	-341.39	15.651	-353.954	15.6642	-3655.63
							15.6773	-333.39	15.6642	-354.022	15.6773	-3647.57
							15.6904	-337.39	15.6773	-354.085	15.6904	-3651.51
							15.7035	-339.39	15.6904	-354.144	15.7035	-3653.45
							15.7167	-342.39	15.7035	-354.199	15.7167	-3656.4
							15.7298	-330.39	15.7167	-354.25	15.7298	-3644.36
							15.7429	-337.39	15.7298	-354.298	15.7429	-3651.31
							15.7561	-341.39	15.7429	-354.343	15.7561	-3655.27
							15.7692	-346.39	15.7561	-354.385	15.7692	-3660.23
							15.7823	-350.39	15.7692	-354.423	15.7823	-3664.19
							15.7955	-339.39	15.7823	-354.46	15.7955	-3653.16
							15.8086	-345.39	15.7955	-354.493	15.8086	-3659.13
							15.8217	-335.39	15.8086	-354.524	15.8217	-3649.1
							15.8348	-339.39	15.8217	-354.553	15.8348	-3653.07
							15.848	-348.39	15.8348	-354.58	15.848	-3662.05
							15.8611	-321.39	15.848	-354.605	15.8611	-3635.03
							15.8742	-324.39	15.8611	-354.628	15.8742	-3638
							15.8874	-338.39	15.8742	-354.65	15.8874	-3651.98
							15.9005	-352.39	15.8874	-354.67	15.9005	-3665.97
							15.9136	-321.39	15.9005	-354.688	15.9136	-3634.95
							15.9268	-347.39	15.9136	-354.706	15.9268	-3660.93
							15.9399	-339.39	15.9268	-354.722	15.9399	-3652.92
							15.953	-342.39	15.9399	-354.737	15.953	-3655.9
							15.9662	-347.39	15.953	-354.751	15.9662	-3660.89
							15.9793	-324.39	15.9662	-354.765	15.9793	-3637.88
							15.9924	-321.39	15.9793	-354.777	15.9924	-3634.86
							16.0055	-347.39	15.9924	-354.789	16.0055	-3660.85
							16.0187	-345.39	16.0055	-354.801	16.0187	-3658.84
							16.0318	-337.39	16.0187	-354.811	16.0318	-3650.83
							16.0449	-339.39	16.0318	-354.822	16.0449	-3652.82
							16.0581	-333.39	16.0449	-354.832	16.0581	-3646.81
							16.0712	-336.39	16.0581	-354.841	16.0712	-3649.8
							16.0843	-344.39	16.0712	-354.85	16.0843	-3657.79
							16.0975	-346.39	16.0843	-354.859	16.0975	-3659.79
							16.1106	-356.39	16.0975	-354.868	16.1106	-3669.78
							16.1237	-324.39	16.1106	-354.877	16.1237	-3637.77
							16.1368	-327.39	16.1237	-354.886	16.1368	-3640.76
							16.15	-335.39	16.1368	-354.894	16.15	-3648.75
							16.1631	-337.39	16.15	-354.902	16.1631	-3650.74
							16.1762	-342.39	16.1631	-354.911	16.1762	-3655.73
							16.1894	-336.39	16.1762	-354.919	16.1894	-3649.73
							16.2025	-329.39	16.1894	-354.928	16.2025	-3642.72
							16.2156	-342.39	16.2025	-354.936	16.2156	-3655.71
							16.2288	-339.39	16.2156	-354.945	16.2288	-3652.7
							16.2419	-345.39	16.2288	-354.953	16.2419	-3658.69
							16.255	-341.39	16.2419	-354.962	16.255	-3654.68
							16.2681	-342.39	16.255	-354.97	16.2681	-3655.67
							16.2813	-346.39	16.2681	-354.979	16.2813	-3659.67
							16.2944	-330.39	16.2813	-354.988	16.2944	-3643.66
							16.3075	-326.39	16.2944	-354.997	16.3075	-3639.65
							16.3207	-344.39	16.3075	-355.006	16.3207	-3657.64
							16.3338	-343.39	16.3207	-355.015	16.3338	-3656.63
							16.3469	-345.39	16.3338	-355.024	16.3469	-3658.62
							16.3601	-346.39	16.3469	-355.033	16.3601	-3659.61
							16.3732	-346.39	16.3601	-355.043	16.3732	-3659.6
							16.3863	-345.39	16.3732	-355.052	16.3863	-3658.59
							16.3995	-349.39	16.3863	-355.061	16.3995	-3662.58
							16.4126	-337.39	16.3995	-355.071	16.4126	-3650.57
							16.4257	-345.39	16.4126	-355.08	16.4257	-3658.56
							16.4388	-357.39	16.4257	-355.089	16.4388	-3670.55
							16.452	-337.39	16.4388	-355.099	16.452	-3650.55
							16.4651	-346.39	16.452	-355.108	16.4651	-3659.54
							16.4782	-331.39	16.4651	-355.117	16.4782	-3644.53
							16.4914	-343.39	16.4782	-355.126	16.4914	-3656.52
							16.5045	-333.39	16.4914	-355.135	16.5045	-3646.51
							16.5176	-348.39	16.5045	-355.144	16.5176	-3661.5
							16.5308	-342.39	16.5176	-355.153	16.5308	-3655.49
							16.5439	-348.39	16.5308	-355.161	16.5439	-3661.48
							16.557	-335.39	16.5439	-355.169	16.557	-3648.48
							16.5702	-345.39	16.557	-355.177	16.5702	-3658.47
							16.5833	-345.39	16.5702	-355.185	16.5833	-3658.46
							16.5964	-339.39	16.5833	-355.193	16.5964	-3652.45
							16.6095	-344.39	16.5964	-355.2	16.6095	-3657.45
							16.6227	-348.39	16.6095	-355.206	16.6227	-3661.44
							16.6358	-336.39	16.6227	-355.213	16.6358	-3649.43
							16.6489	-334.39	16.6358	-355.219	16.6489	-3647.43
							16.6621	-349.39	16.6489	-355.224	16.6621	-3662.42
							16.6752	-333.39	16.6621	-355.229	16.6752	-3646.42
							16.6883	-342.39	16.6752	-355.234	16.6883	-3655.42
							16.7015	-340.39	16.6883	-355.237	16.7015	-3653.41
							16.7146	-342.39	16.7015	-355.241	16.7146	-3655.41
							16.7277	-345.39	16.7146	-355.243	16.7277	-3658.41
							16.7408	-342.39	16.7277	-355.245	16.7408	-3655.41
							16.754	-344.39	16.7408	-355.246	16.754	-3657.41
							16.7671	-344.39	16.754	-355.247	16.7671	-3657.41
							16.7802	-324.39	16.7671	-355.247	16.7802	-3637.41
							16.7934	-343.39	16.7802	-355.245	16.7934	-3656.41
							16.8065	-350.39	16.7934	-355.244	16.8065	-3663.41
							16.8196	-341.39	16.8065	-355.241	16.8196	-3654.42
							16.8328	-352.39	16.8196	-355.237	16.8328	-3665.42
							16.8459	-336.39	16.8328	-355.232	16.8459	-3649.43
							16.859	-331.39	16.8459	-355.226	16.859	-3644.43
							16.8721	-341.39	16.859	-355.22	16.8721	-3654.44
							16.8853	-337.39	16.8721	-355.212	16.8853	-3650.45
							16.8984	-340.39	16.8853	-355.203	16.8984	-3653.46
							16.9115	-335.39	16.8984	-355.193	16.9115	-3648.47
							16.9247	-352.39	16.9115	-355.182	16.9247	-3665.48
							16.9378	-337.39	16.9247	-355.17	16.9378	-3650.5
							16.9509	-349.39	16.9378	-355.157	16.9509	-3662.51
							16.9641	-346.39	16.9509	-355.142	16.9641	-3659.53
							16.9772	-341.39	16.9641	-355.126	16.9772	-3654.54
							16.9903	-341.39	16.9772	-355.109	16.9903	-3654.56
							17.0035	-336.39	16.9903	-355.091	17.0035	-3649.58
							17.0166	-332.39	17.0035	-355.071	17.0166	-3645.6
							17.0297	-348.39	17.0166	-355.051	17.0297	-3661.62
							17.0428	-357.39	17.0297	-355.029	17.0428	-3670.65
							17.056	-343.39	17.0428	-355.006	17.056	-3656.67
							17.0691	-329.39	17.056	-354.981	17.0691	-3642.7
							17.0822	-304.39	17.0691	-354.955	17.0822	-3617.73
							17.0954	-335.39	17.0822	-354.928	17.0954	-3648.75
							17.1085	-339.39	17.0954	-354.9	17.1085	-3652.78
							17.1216	-343.39	17.1085	-354.871	17.1216	-3656.81
							17.1348	-342.39	17.1216	-354.84	17.1348	-3655.85
							17.1479	-335.39	17.1348	-354.808	17.1479	-3648.88
							17.161	-330.39	17.1479	-354.775	17.161	-3643.91
							17.1741	-345.39	17.161	-354.741	17.1741	-3658.95
							17.1873	-342.39	17.1741	-354.706	17.1873	-3655.98
							17.2004	-337.39	17.1873	-354.67	17.2004	-3651.02
							17.2135	-353.39	17.2004	-354.633	17.2135	-3667.06
							17.2267	-341.39	17.2135	-354.595	17.2267	-3655.1
							17.2398	-350.39	17.2267	-354.556	17.2398	-3664.14
							17.2529	-346.39	17.2398	-354.516	17.2529	-3660.18
							17.266	-330.39	17.2529	-354.476	17.266	-3644.22
							17.2792	-333.39	17.266	-354.435	17.2792	-3647.26
							17.2923	-330.39	17.2792	-354.393	17.2923	-3644.3
							17.3054	-340.39	17.2923	-354.35	17.3054	-3654.35
							17.3186	-339.39	17.3054	-354.307	17.3186	-3653.39
							17.3317	-335.39	17.3186	-354.264	17.3317	-3649.43
							17.3448	-340.39	17.3317	-354.22	17.3448	-3654.48
							17.358	-343.39	17.3448	-354.176	17.358	-3657.52
							17.3711	-328.39	17.358	-354.132	17.3711	-3642.57
							17.3842	-333.39	17.3711	-354.087	17.3842	-3647.61
							17.3973	-354.39	17.3842	-354.043	17.3973	-3668.65
							17.4105	-330.39	17.3973	-353.999	17.4105	-3644.7
							17.4236	-334.39	17.4105	-353.955	17.4236	-3648.74
							17.4367	-340.39	17.4236	-353.911	17.4367	-3654.79
							17.4499	-351.39	17.4367	-353.868	17.4499	-3665.83
							17.463	-334.39	17.4499	-353.825	17.463	-3648.87
							17.4761	-345.39	17.463	-353.783	17.4761	-3659.91
							17.4893	-336.39	17.4761	-353.741	17.4893	-3650.95
							17.5024	-334.39	17.4893	-353.7	17.5024	-3648.99
							17.5155	-323.39	17.5024	-353.66	17.5155	-3638.03
							17.5287	-340.39	17.5155	-353.621	17.5287	-3655.07
							17.5418	-342.39	17.5287	-353.583	17.5418	-3657.11
							17.5549	-351.39	17.5418	-353.546	17.5549	-3666.14
							17.568	-334.39	17.5549	-353.51	17.568	-3649.18
							17.5812	-327.39	17.568	-353.476	17.5812	-3642.21
							17.5943	-324.39	17.5812	-353.443	17.5943	-3639.24
							17.6074	-342.39	17.5943	-353.412	17.6074	-3657.27
							17.6206	-342.39	17.6074	-353.382	17.6206	-3657.3
							17.6337	-342.39	17.6206	-353.354	17.6337	-3657.33
							17.6468	-338.39	17.6337	-353.328	17.6468	-3653.35
							17.66	-349.39	17.6468	-353.303	17.66	-3664.37
							17.6731	-340.39	17.66	-353.28	17.6731	-3655.39
							17.6862	-331.39	17.6731	-353.26	17.6862	-3646.41
							17.6993	-346.39	17.6862	-353.241	17.6993	-3661.43
							17.7125	-320.39	17.6993	-353.224	17.7125	-3635.44
							17.7256	-328.39	17.7125	-353.21	17.7256	-3643.46
							17.7387	-347.39	17.7256	-353.197	17.7387	-3662.47
							17.7519	-334.39	17.7387	-353.187	17.7519	-3649.47
							17.765	-345.39	17.7519	-353.179	17.765	-3660.48
							17.7781	-335.39	17.765	-353.174	17.7781	-3650.48
							17.7913	-340.39	17.7781	-353.17	17.7913	-3655.48
							17.8044	-343.39	17.7913	-353.169	17.8044	-3658.48
							17.8175	-341.39	17.8044	-353.17	17.8175	-3656.48
							17.8306	-342.39	17.8175	-353.173	17.8306	-3657.47
							17.8438	-332.39	17.8306	-353.179	17.8438	-3647.47
							17.8569	-345.39	17.8438	-353.187	17.8569	-3660.46
							17.87	-342.39	17.8569	-353.197	17.87	-3657.44
							17.8832	-331.39	17.87	-353.21	17.8832	-3646.43
							17.8963	-335.39	17.8832	-353.224	17.8963	-3650.41
							17.9094	-345.39	17.8963	-353.241	17.9094	-3660.39
							17.9226	-342.39	17.9094	-353.26	17.9226	-3657.37
							17.9357	-328.39	17.9226	-353.281	17.9357	-3643.35
							17.9488	-340.39	17.9357	-353.304	17.9488	-3655.32
							17.962	-350.39	17.9488	-353.329	17.962	-3665.3
							17.9751	-332.39	17.962	-353.356	17.9751	-3647.27
							17.9882	-345.39	17.9751	-353.385	17.9882	-3660.24
							18.0013	-337.39	17.9882	-353.416	18.0013	-3652.21
							18.0145	-343.39	18.0013	-353.448	18.0145	-3658.17
							18.0276	-350.39	18.0145	-353.482	18.0276	-3665.14
							18.0407	-344.39	18.0276	-353.517	18.0407	-3659.1
							18.0539	-341.39	18.0407	-353.554	18.0539	-3656.06
							18.067	-335.39	18.0539	-353.592	18.067	-3650.02
							18.0801	-330.39	18.067	-353.632	18.0801	-3644.98
							18.0933	-344.39	18.0801	-353.672	18.0933	-3658.94
							18.1064	-328.39	18.0933	-353.714	18.1064	-3642.9
							18.1195	-345.39	18.1064	-353.757	18.1195	-3659.85
							18.1327	-339.39	18.1195	-353.8	18.1327	-3653.81
							18.1458	-325.39	18.1327	-353.845	18.1458	-3639.76
							18.1589	-340.39	18.1458	-353.89	18.1589	-3654.72
							18.172	-330.39	18.1589	-353.936	18.172	-3644.67
							18.1852	-342.39	18.172	-353.982	18.1852	-3656.63
							18.1983	-349.39	18.1852	-354.028	18.1983	-3663.58
							18.2114	-342.39	18.1983	-354.075	18.2114	-3656.53
							18.2246	-342.39	18.2114	-354.122	18.2246	-3656.48
							18.2377	-346.39	18.2246	-354.169	18.2377	-3660.44
							18.2508	-341.39	18.2377	-354.217	18.2508	-3655.39
							18.264	-340.39	18.2508	-354.264	18.264	-3654.34
							18.2771	-341.39	18.264	-354.31	18.2771	-3655.3
							18.2902	-335.39	18.2771	-354.357	18.2902	-3649.25
							18.3033	-332.39	18.2902	-354.403	18.3033	-3646.2
							18.3165	-335.39	18.3033	-354.449	18.3165	-3649.16
							18.3296	-337.39	18.3165	-354.494	18.3296	-3651.11
							18.3427	-335.39	18.3296	-354.539	18.3427	-3649.07
							18.3559	-351.39	18.3427	-354.583	18.3559	-3665.03
							18.369	-335.39	18.3559	-354.626	18.369	-3648.99
							18.3821	-342.39	18.369	-354.668	18.3821	-3655.94
							18.3953	-351.39	18.3821	-354.709	18.3953	-3664.9
							18.4084	-342.39	18.3953	-354.75	18.4084	-3655.86
							18.4215	-342.39	18.4084	-354.789	18.4215	-3655.83
							18.4347	-343.39	18.4215	-354.828	18.4347	-3656.79
							18.4478	-347.39	18.4347	-354.865	18.4478	-3660.75
							18.4609	-325.39	18.4478	-354.901	18.4609	-3638.72
							18.474	-347.39	18.4609	-354.936	18.474	-3660.68
							18.4872	-350.39	18.474	-354.97	18.4872	-3663.65
							18.5003	-336.39	18.4872	-355.003	18.5003	-3649.62
							18.5134	-343.39	18.5003	-355.034	18.5134	-3656.59
							18.5266	-336.39	18.5134	-355.064	18.5266	-3649.56
							18.5397	-343.39	18.5266	-355.092	18.5397	-3656.53
							18.5528	-344.39	18.5397	-355.12	18.5528	-3657.51
							18.566	-341.39	18.5528	-355.145	18.566	-3654.48
							18.5791	-351.39	18.566	-355.17	18.5791	-3664.46
							18.5922	-334.39	18.5791	-355.193	18.5922	-3647.44
							18.6053	-347.39	18.5922	-355.215	18.6053	-3660.42
							18.6185	-345.39	18.6053	-355.235	18.6185	-3658.4
							18.6316	-339.39	18.6185	-355.254	18.6316	-3652.38
							18.6447	-339.39	18.6316	-355.271	18.6447	-3652.37
							18.6579	-344.39	18.6447	-355.288	18.6579	-3657.35
							18.671	-336.39	18.6579	-355.302	18.671	-3649.34
							18.6841	-342.39	18.671	-355.316	18.6841	-3655.33
							18.6973	-340.39	18.6841	-355.328	18.6973	-3653.31
							18.7104	-339.39	18.6973	-355.339	18.7104	-3652.3
							18.7235	-347.39	18.7104	-355.348	18.7235	-3660.3
							18.7366	-342.39	18.7235	-355.357	18.7366	-3655.29
							18.7498	-335.39	18.7366	-355.364	18.7498	-3648.28
							18.7629	-340.39	18.7498	-355.37	18.7629	-3653.28
							18.776	-339.39	18.7629	-355.374	18.776	-3652.28
							18.7892	-334.39	18.776	-355.377	18.7892	-3647.27
							18.8023	-349.39	18.7892	-355.38	18.8023	-3662.27
							18.8154	-349.39	18.8023	-355.381	18.8154	-3662.27
							18.8286	-344.39	18.8154	-355.381	18.8286	-3657.27
							18.8417	-333.39	18.8286	-355.38	18.8417	-3646.28
							18.8548	-331.39	18.8417	-355.378	18.8548	-3644.28
							18.868	-357.39	18.8548	-355.375	18.868	-3670.28
							18.8811	-348.39	18.868	-355.371	18.8811	-3661.29
							18.8942	-344.39	18.8811	-355.366	18.8942	-3657.29
							18.9073	-332.39	18.8942	-355.36	18.9073	-3645.3
							18.9205	-333.39	18.9073	-355.353	18.9205	-3646.31
							18.9336	-346.39	18.9205	-355.346	18.9336	-3659.32
							18.9467	-346.39	18.9336	-355.338	18.9467	-3659.32
							18.9599	-343.39	18.9467	-355.328	18.9599	-3656.33
							18.973	-341.39	18.9599	-355.319	18.973	-3654.35
							18.9861	-346.39	18.973	-355.308	18.9861	-3659.36
							18.9992	-338.39	18.9861	-355.297	18.9992	-3651.37
							19.0124	-349.39	18.9992	-355.285	19.0124	-3662.38
							19.0255	-336.39	19.0124	-355.272	19.0255	-3649.39
							19.0386	-318.39	19.0255	-355.259	19.0386	-3631.41
							19.0518	-332.39	19.0386	-355.246	19.0518	-3645.42
							19.0649	-338.39	19.0518	-355.232	19.0649	-3651.44
							19.078	-338.39	19.0649	-355.217	19.078	-3651.45
							19.0912	-347.39	19.078	-355.202	19.0912	-3660.47
							19.1043	-332.39	19.0912	-355.186	19.1043	-3645.48
							19.1174	-344.39	19.1043	-355.17	19.1174	-3657.5
							19.1305	-338.39	19.1174	-355.153	19.1305	-3651.52
							19.1437	-338.39	19.1305	-355.137	19.1437	-3651.53
							19.1568	-342.39	19.1437	-355.119	19.1568	-3655.55
							19.1699	-345.39	19.1568	-355.102	19.1699	-3658.57
							19.1831	-340.39	19.1699	-355.084	19.1831	-3653.59
							19.1962	-336.39	19.1831	-355.066	19.1962	-3649.61
							19.2093	-348.39	19.1962	-355.047	19.2093	-3661.62
							19.2225	-335.39	19.2093	-355.029	19.2225	-3648.64
							19.2356	-336.39	19.2225	-355.01	19.2356	-3649.66
							19.2487	-330.39	19.2356	-354.991	19.2487	-3643.68
							19.2619	-342.39	19.2487	-354.971	19.2619	-3655.7
							19.275	-335.39	19.2619	-354.952	19.275	-3648.72
							19.2881	-328.39	19.275	-354.932	19.2881	-3641.74
							19.3012	-345.39	19.2881	-354.912	19.3012	-3658.76
							19.3144	-336.39	19.3012	-354.892	19.3144	-3649.78
							19.3275	-340.39	19.3144	-354.872	19.3275	-3653.8
							19.3406	-332.39	19.3275	-354.852	19.3406	-3645.82
							19.3538	-346.39	19.3406	-354.832	19.3538	-3659.84
							19.3669	-349.39	19.3538	-354.811	19.3669	-3662.86
							19.38	-345.39	19.3669	-354.791	19.38	-3658.88
							19.3932	-340.39	19.38	-354.77	19.3932	-3653.9
							19.4063	-345.39	19.3932	-354.75	19.4063	-3658.92
							19.4194	-342.39	19.4063	-354.729	19.4194	-3655.94
							19.4325	-353.39	19.4194	-354.709	19.4325	-3666.97
							19.4457	-329.39	19.4325	-354.688	19.4457	-3642.99
							19.4588	-338.39	19.4457	-354.668	19.4588	-3652.01
							19.4719	-334.39	19.4588	-354.647	19.4719	-3648.03
							19.4851	-338.39	19.4719	-354.627	19.4851	-3652.05
							19.4982	-342.39	19.4851	-354.606	19.4982	-3656.07
							19.5113	-344.39	19.4982	-354.586	19.5113	-3658.09
							19.5245	-337.39	19.5113	-354.565	19.5245	-3651.11
							19.5376	-327.39	19.5245	-354.545	19.5376	-3641.13
							19.5507	-327.39	19.5376	-354.525	19.5507	-3641.15
							19.5638	-341.39	19.5507	-354.505	19.5638	-3655.17
							19.577	-335.39	19.5638	-354.485	19.577	-3649.19
							19.5901	-343.39	19.577	-354.465	19.5901	-3657.21
							19.6032	-340.39	19.5901	-354.445	19.6032	-3654.23
							19.6164	-332.39	19.6032	-354.425	19.6164	-3646.25
							19.6295	-341.39	19.6164	-354.406	19.6295	-3655.27
							19.6426	-337.39	19.6295	-354.386	19.6426	-3651.29
							19.6558	-334.39	19.6426	-354.367	19.6558	-3648.31
							19.6689	-340.39	19.6558	-354.348	19.6689	-3654.32
							19.682	-343.39	19.6689	-354.329	19.682	-3657.34
							19.6952	-343.39	19.682	-354.31	19.6952	-3657.36
							19.7083	-331.39	19.6952	-354.291	19.7083	-3645.38
							19.7214	-328.39	19.7083	-354.272	19.7214	-3642.4
							19.7345	-333.39	19.7214	-354.254	19.7345	-3647.42
							19.7477	-339.39	19.7345	-354.236	19.7477	-3653.44
							19.7608	-356.39	19.7477	-354.218	19.7608	-3670.45
							19.7739	-345.39	19.7608	-354.2	19.7739	-3659.47
							19.7871	-325.39	19.7739	-354.182	19.7871	-3639.49
							19.8002	-338.39	19.7871	-354.165	19.8002	-3652.51
							19.8133	-337.39	19.8002	-354.148	19.8133	-3651.52
							19.8265	-340.39	19.8133	-354.131	19.8265	-3654.54
							19.8396	-341.39	19.8265	-354.114	19.8396	-3655.56
							19.8527	-351.39	19.8396	-354.098	19.8527	-3665.57
							19.8658	-339.39	19.8527	-354.081	19.8658	-3653.59
							19.879	-324.39	19.8658	-354.065	19.879	-3638.6
							19.8921	-347.39	19.879	-354.05	19.8921	-3661.62
							19.9052	-335.39	19.8921	-354.034	19.9052	-3649.63
							19.9184	-339.39	19.9052	-354.019	19.9184	-3653.65
							19.9315	-342.39	19.9184	-354.004	19.9315	-3656.66
							19.9446	-333.39	19.9315	-353.989	19.9446	-3647.68
							19.9578	-325.39	19.9446	-353.974	19.9578	-3639.69
							19.9709	-344.39	19.9578	-353.96	19.9709	-3658.71
							19.984	-338.39	19.9709	-353.946	19.984	-3652.72
							19.9972	-338.39	19.984	-353.932	19.9972	-3652.74
							20.0103	-328.39	19.9972	-353.918	20.0103	-3642.75
							20.0234	-339.39	20.0103	-353.905	20.0234	-3653.76
							20.0365	-334.39	20.0234	-353.892	20.0365	-3648.77
							20.0497	-351.39	20.0365	-353.879	20.0497	-3665.79
							20.0628	-327.39	20.0497	-353.866	20.0628	-3641.8
							20.0759	-343.39	20.0628	-353.854	20.0759	-3657.81
							20.0891	-338.39	20.0759	-353.842	20.0891	-3652.82
							20.1022	-345.39	20.0891	-353.83	20.1022	-3659.83
							20.1153	-345.39	20.1022	-353.819	20.1153	-3659.85
							20.1285	-344.39	20.1153	-353.808	20.1285	-3658.86
							20.1416	-338.39	20.1285	-353.797	20.1416	-3652.87
							20.1547	-342.39	20.1416	-353.786	20.1547	-3656.88
							20.1678	-341.39	20.1547	-353.775	20.1678	-3655.89
							20.181	-345.39	20.1678	-353.765	20.181	-3659.9
							20.1941	-340.39	20.181	-353.755	20.1941	-3654.91
							20.2072	-341.39	20.1941	-353.745	20.2072	-3655.92
							20.2204	-346.39	20.2072	-353.735	20.2204	-3660.93
							20.2335	-336.39	20.2204	-353.726	20.2335	-3650.94
							20.2466	-341.39	20.2335	-353.717	20.2466	-3655.95
							20.2598	-341.39	20.2466	-353.708	20.2598	-3655.95
							20.2729	-343.39	20.2598	-353.699	20.2729	-3657.96
							20.286	-343.39	20.2729	-353.691	20.286	-3657.97
							20.2992	-333.39	20.286	-353.682	20.2992	-3647.98
							20.3123	-337.39	20.2992	-353.674	20.3123	-3651.99
							20.3254	-335.39	20.3123	-353.666	20.3254	-3649.99
							20.3385	-338.39	20.3254	-353.659	20.3385	-3653
							20.3517	-351.39	20.3385	-353.651	20.3517	-3666.01
							20.3648	-339.39	20.3517	-353.644	20.3648	-3654.02
							20.3779	-352.39	20.3648	-353.636	20.3779	-3667.02
							20.3911	-348.39	20.3779	-353.629	20.3911	-3663.03
							20.4042	-341.39	20.3911	-353.622	20.4042	-3656.04
							20.4173	-338.39	20.4042	-353.615	20.4173	-3653.04
							20.4305	-335.39	20.4173	-353.609	20.4305	-3650.05
							20.4436	-348.39	20.4305	-353.602	20.4436	-3663.06
							20.4567	-341.39	20.4436	-353.596	20.4567	-3656.06
							20.4698	-345.39	20.4567	-353.589	20.4698	-3660.07
							20.483	-339.39	20.4698	-353.583	20.483	-3654.08
							20.4961	-346.39	20.483	-353.576	20.4961	-3661.08
							20.5092	-334.39	20.4961	-353.57	20.5092	-3649.09
							20.5224	-328.39	20.5092	-353.564	20.5224	-3643.1
							20.5355	-344.39	20.5224	-353.558	20.5355	-3659.1
							20.5486	-339.39	20.5355	-353.552	20.5486	-3654.11
							20.5617	-347.39	20.5486	-353.546	20.5617	-3662.11
							20.5749	-340.39	20.5617	-353.54	20.5749	-3655.12
							20.588	-326.39	20.5749	-353.534	20.588	-3641.13
							20.6011	-332.39	20.588	-353.528	20.6011	-3647.13
							20.6143	-326.39	20.6011	-353.522	20.6143	-3641.14
							20.6274	-336.39	20.6143	-353.516	20.6274	-3651.14
							20.6405	-348.39	20.6274	-353.51	20.6405	-3663.15
							20.6537	-341.39	20.6405	-353.504	20.6537	-3656.16
							20.6668	-337.39	20.6537	-353.498	20.6668	-3652.16
							20.6799	-334.39	20.6668	-353.492	20.6799	-3649.17
							20.6931	-330.39	20.6799	-353.485	20.6931	-3645.17
							20.7062	-326.39	20.6931	-353.479	20.7062	-3641.18
							20.7193	-336.39	20.7062	-353.473	20.7193	-3651.19
							20.7325	-336.39	20.7193	-353.466	20.7325	-3651.19
							20.7456	-352.39	20.7325	-353.46	20.7456	-3667.2
							20.7587	-339.39	20.7456	-353.453	20.7587	-3654.21
							20.7718	-338.39	20.7587	-353.446	20.7718	-3653.21
							20.785	-337.39	20.7718	-353.44	20.785	-3652.22
							20.7981	-328.39	20.785	-353.433	20.7981	-3643.23
							20.8112	-335.39	20.7981	-353.426	20.8112	-3650.24
							20.8244	-335.39	20.8112	-353.418	20.8244	-3650.24
							20.8375	-356.39	20.8244	-353.411	20.8375	-3671.25
							20.8506	-334.39	20.8375	-353.404	20.8506	-3649.26
							20.8637	-339.39	20.8506	-353.396	20.8637	-3654.26
							20.8769	-333.39	20.8637	-353.389	20.8769	-3648.27
							20.89	-349.39	20.8769	-353.381	20.89	-3664.28
							20.9031	-348.39	20.89	-353.373	20.9031	-3663.29
							20.9163	-331.39	20.9031	-353.365	20.9163	-3646.3
							20.9294	-337.39	20.9163	-353.357	20.9294	-3652.3
							20.9425	-326.39	20.9294	-353.348	20.9425	-3641.31
							20.9557	-355.39	20.9425	-353.34	20.9557	-3670.32
							20.9688	-336.39	20.9557	-353.332	20.9688	-3651.33
							20.9819	-333.39	20.9688	-353.323	20.9819	-3648.34
							20.995	-343.39	20.9819	-353.314	20.995	-3658.35
							21.0082	-326.39	20.995	-353.306	21.0082	-3641.36
							21.0213	-347.39	21.0082	-353.297	21.0213	-3662.37
							21.0344	-338.39	21.0213	-353.288	21.0344	-3653.37
							21.0476	-346.39	21.0344	-353.279	21.0476	-3661.38
							21.0607	-348.39	21.0476	-353.27	21.0607	-3663.39
							21.0738	-325.39	21.0607	-353.26	21.0738	-3640.4
							21.087	-344.39	21.0738	-353.251	21.087	-3659.41
							21.1001	-343.39	21.087	-353.242	21.1001	-3658.42
							21.1132	-337.39	21.1001	-353.232	21.1132	-3652.43
							21.1264	-352.39	21.1132	-353.223	21.1264	-3667.44
							21.1395	-342.39	21.1264	-353.214	21.1395	-3657.45
							21.1526	-332.39	21.1395	-353.204	21.1526	-3647.46
							21.1657	-352.39	21.1526	-353.195	21.1657	-3667.47
							21.1789	-349.39	21.1657	-353.186	21.1789	-3664.48
							21.192	-342.39	21.1789	-353.176	21.192	-3657.49
							21.2051	-343.39	21.192	-353.167	21.2051	-3658.5
							21.2183	-341.39	21.2051	-353.158	21.2183	-3656.5
							21.2314	-321.39	21.2183	-353.149	21.2314	-3636.51
							21.2445	-349.39	21.2314	-353.139	21.2445	-3664.52
							21.2577	-335.39	21.2445	-353.13	21.2577	-3650.53
							21.2708	-330.39	21.2577	-353.121	21.2708	-3645.54
							21.2839	-346.39	21.2708	-353.113	21.2839	-3661.55
							21.297	-339.39	21.2839	-353.104	21.297	-3654.56
							21.3102	-340.39	21.297	-353.095	21.3102	-3655.57
							21.3233	-335.39	21.3102	-353.087	21.3233	-3650.58
							21.3364	-352.39	21.3233	-353.078	21.3364	-3667.58
							21.3496	-332.39	21.3364	-353.07	21.3496	-3647.59
							21.3627	-338.39	21.3496	-353.062	21.3627	-3653.6
							21.3758	-332.39	21.3627	-353.054	21.3758	-3647.61
							21.389	-337.39	21.3758	-353.047	21.389	-3652.61
							21.4021	-342.39	21.389	-353.039	21.4021	-3657.62
							21.4152	-339.39	21.4021	-353.032	21.4152	-3654.63
							21.4283	-327.39	21.4152	-353.025	21.4283	-3642.64
							21.4415	-346.39	21.4283	-353.018	21.4415	-3661.64
							21.4546	-342.39	21.4415	-353.011	21.4546	-3657.65
							21.4677	-335.39	21.4546	-353.005	21.4677	-3650.65
							21.4809	-351.39	21.4677	-352.998	21.4809	-3666.66
							21.494	-334.39	21.4809	-352.992	21.494	-3649.67
							21.5071	-343.39	21.494	-352.987	21.5071	-3658.67
							21.5203	-345.39	21.5071	-352.981	21.5203	-3660.68
							21.5334	-333.39	21.5203	-352.975	21.5334	-3648.68
							21.5465	-329.39	21.5334	-352.97	21.5465	-3644.69
							21.5597	-334.39	21.5465	-352.965	21.5597	-3649.69
							21.5728	-333.39	21.5597	-352.96	21.5728	-3648.7
							21.5859	-340.39	21.5728	-352.955	21.5859	-3655.7
							21.599	-333.39	21.5859	-352.951	21.599	-3648.71
							21.6122	-340.39	21.599	-352.946	21.6122	-3655.71
							21.6253	-348.39	21.6122	-352.942	21.6253	-3663.72
							21.6384	-346.39	21.6253	-352.938	21.6384	-3661.72
							21.6516	-343.39	21.6384	-352.934	21.6516	-3658.72
							21.6647	-339.39	21.6516	-352.93	21.6647	-3654.73
							21.6778	-342.39	21.6647	-352.926	21.6778	-3657.73
							21.691	-326.39	21.6778	-352.922	21.691	-3641.74
							21.7041	-328.39	21.691	-352.918	21.7041	-3643.74
							21.7172	-335.39	21.7041	-352.915	21.7172	-3650.74
							21.7304	-335.39	21.7172	-352.911	21.7304	-3650.75
							21.7435	-322.39	21.7304	-352.907	21.7435	-3637.75
							21.7566	-331.39	21.7435	-352.903	21.7566	-3646.75
							21.7697	-334.39	21.7566	-352.899	21.7697	-3649.76
							21.7829	-331.39	21.7697	-352.895	21.7829	-3646.76
							21.796	-327.39	21.7829	-352.891	21.796	-3642.77
							21.8091	-349.39	21.796	-352.887	21.8091	-3664.77
							21.8223	-326.39	21.8091	-352.883	21.8223	-3641.78
							21.8354	-342.39	21.8223	-352.878	21.8354	-3657.78
							21.8485	-337.39	21.8354	-352.874	21.8485	-3652.78
							21.8617	-337.39	21.8485	-352.869	21.8617	-3652.79
							21.8748	-341.39	21.8617	-352.863	21.8748	-3656.8
							21.8879	-327.39	21.8748	-352.858	21.8879	-3642.8
							21.901	-344.39	21.8879	-352.852	21.901	-3659.81
							21.9142	-346.39	21.901	-352.846	21.9142	-3661.81
							21.9273	-336.39	21.9142	-352.839	21.9273	-3651.82
							21.9404	-336.39	21.9273	-352.832	21.9404	-3651.83
							21.9536	-347.39	21.9404	-352.825	21.9536	-3662.84
							21.9667	-346.39	21.9536	-352.817	21.9667	-3661.84
							21.9798	-343.39	21.9667	-352.809	21.9798	-3658.85
							21.993	-335.39	21.9798	-352.8	21.993	-3650.86
							22.0061	-330.39	21.993	-352.791	22.0061	-3645.87
							22.0192	-339.39	22.0061	-352.781	22.0192	-3654.88
							22.0323	-337.39	22.0192	-352.77	22.0323	-3652.89
							22.0455	-332.39	22.0323	-352.759	22.0455	-3647.91
							22.0586	-351.39	22.0455	-352.748	22.0586	-3666.92
							22.0717	-338.39	22.0586	-352.735	22.0717	-3653.93
							22.0849	-342.39	22.0717	-352.722	22.0849	-3657.94
							22.098	-331.39	22.0849	-352.709	22.098	-3646.96
							22.1111	-316.39	22.098	-352.695	22.1111	-3631.97
							22.1243	-347.39	22.1111	-352.68	22.1243	-3662.99
							22.1374	-341.39	22.1243	-352.664	22.1374	-3657.01
							22.1505	-333.39	22.1374	-352.648	22.1505	-3649.02
							22.1637	-336.39	22.1505	-352.63	22.1637	-3652.04
							22.1768	-348.39	22.1637	-352.613	22.1768	-3664.06
							22.1899	-338.39	22.1768	-352.594	22.1899	-3654.08
							22.203	-342.39	22.1899	-352.575	22.203	-3658.1
							22.2162	-318.39	22.203	-352.555	22.2162	-3634.12
							22.2293	-328.39	22.2162	-352.534	22.2293	-3644.14
							22.2424	-336.39	22.2293	-352.512	22.2424	-3652.16
							22.2556	-336.39	22.2424	-352.49	22.2556	-3652.19
							22.2687	-331.39	22.2556	-352.467	22.2687	-3647.21
							22.2818	-338.39	22.2687	-352.443	22.2818	-3654.24
							22.295	-348.39	22.2818	-352.418	22.295	-3664.26
							22.3081	-343.39	22.295	-352.393	22.3081	-3659.29
							22.3212	-341.39	22.3081	-352.367	22.3212	-3657.31
							22.3343	-327.39	22.3212	-352.34	22.3343	-3643.34
							22.3475	-329.39	22.3343	-352.312	22.3475	-3645.37
							22.3606	-335.39	22.3475	-352.284	22.3606	-3651.4
							22.3737	-331.39	22.3606	-352.255	22.3737	-3647.43
							22.3869	-340.39	22.3737	-352.226	22.3869	-3656.46
							22.4	-341.39	22.3869	-352.196	22.4	-3657.49
							22.4131	-335.39	22.4	-352.165	22.4131	-3651.52
							22.4262	-345.39	22.4131	-352.134	22.4262	-3661.55
							22.4394	-340.39	22.4262	-352.102	22.4394	-3656.58
							22.4525	-327.39	22.4394	-352.069	22.4525	-3643.62
							22.4656	-347.39	22.4525	-352.036	22.4656	-3663.65
							22.4788	-340.39	22.4656	-352.002	22.4788	-3656.69
							22.4919	-346.39	22.4788	-351.968	22.4919	-3662.72
							22.505	-350.39	22.4919	-351.933	22.505	-3666.76
							22.5182	-342.39	22.505	-351.898	22.5182	-3658.79
							22.5313	-330.39	22.5182	-351.863	22.5313	-3646.83
							22.5444	-331.39	22.5313	-351.827	22.5444	-3647.86
							22.5576	-334.39	22.5444	-351.79	22.5576	-3650.9
							22.5707	-345.39	22.5576	-351.753	22.5707	-3661.94
							22.5838	-337.39	22.5707	-351.716	22.5838	-3653.97
							22.5969	-328.39	22.5838	-351.679	22.5969	-3645.01
							22.6101	-338.39	22.5969	-351.641	22.6101	-3655.05
							22.6232	-341.39	22.6101	-351.603	22.6232	-3658.09
							22.6363	-337.39	22.6232	-351.565	22.6363	-3654.13
							22.6495	-354.39	22.6363	-351.526	22.6495	-3671.17
							22.6626	-343.39	22.6495	-351.487	22.6626	-3660.2
							22.6757	-335.39	22.6626	-351.448	22.6757	-3652.24
							22.6889	-339.39	22.6757	-351.409	22.6889	-3656.28
							22.702	-333.39	22.6889	-351.37	22.702	-3650.32
							22.7151	-331.39	22.702	-351.33	22.7151	-3648.36
							22.7282	-337.39	22.7151	-351.291	22.7282	-3654.4
							22.7414	-338.39	22.7282	-351.251	22.7414	-3655.44
							22.7545	-339.39	22.7414	-351.211	22.7545	-3656.48
							22.7676	-330.39	22.7545	-351.171	22.7676	-3647.52
							22.7808	-335.39	22.7676	-351.131	22.7808	-3652.56
							22.7939	-343.39	22.7808	-351.09	22.7939	-3660.6
							22.807	-336.39	22.7939	-351.05	22.807	-3653.64
							22.8202	-347.39	22.807	-351.009	22.8202	-3664.68
							22.8333	-336.39	22.8202	-350.969	22.8333	-3653.73
							22.8464	-340.39	22.8333	-350.928	22.8464	-3657.77
							22.8595	-328.39	22.8464	-350.887	22.8595	-3645.81
							22.8727	-335.39	22.8595	-350.846	22.8727	-3652.85
							22.8858	-333.39	22.8727	-350.806	22.8858	-3650.89
							22.8989	-348.39	22.8858	-350.764	22.8989	-3665.93
							22.9121	-346.39	22.8989	-350.723	22.9121	-3663.97
							22.9252	-323.39	22.9121	-350.682	22.9252	-3641.01
							22.9383	-341.39	22.9252	-350.64	22.9383	-3659.05
							22.9515	-336.39	22.9383	-350.599	22.9515	-3654.1
							22.9646	-337.39	22.9515	-350.557	22.9646	-3655.14
							22.9777	-338.39	22.9646	-350.515	22.9777	-3656.18
							22.9909	-357.39	22.9777	-350.473	22.9909	-3675.22
							23.004	-329.39	22.9909	-350.43	23.004	-3647.27
							23.0171	-344.39	23.004	-350.388	23.0171	-3662.31
							23.0302	-338.39	23.0171	-350.345	23.0302	-3656.35
							23.0434	-329.39	23.0302	-350.301	23.0434	-3647.4
							23.0565	-319.39	23.0434	-350.258	23.0565	-3637.44
							23.0696	-335.39	23.0565	-350.214	23.0696	-3653.48
							23.0828	-334.39	23.0696	-350.17	23.0828	-3652.53
							23.0959	-340.39	23.0828	-350.125	23.0959	-3658.57
							23.109	-338.39	23.0959	-350.08	23.109	-3656.62
							23.1222	-334.39	23.109	-350.034	23.1222	-3652.66
							23.1353	-342.39	23.1222	-349.988	23.1353	-3660.71
							23.1484	-323.39	23.1353	-349.942	23.1484	-3641.76
							23.1615	-328.39	23.1484	-349.895	23.1615	-3646.81
							23.1747	-326.39	23.1615	-349.847	23.1747	-3644.85
							23.1878	-343.39	23.1747	-349.799	23.1878	-3661.9
							23.2009	-325.39	23.1878	-349.75	23.2009	-3643.95
							23.2141	-336.39	23.2009	-349.701	23.2141	-3655
							23.2272	-343.39	23.2141	-349.651	23.2272	-3662.05
							23.2403	-329.39	23.2272	-349.6	23.2403	-3648.1
							23.2535	-334.39	23.2403	-349.549	23.2535	-3653.16
							23.2666	-328.39	23.2535	-349.496	23.2666	-3647.21
							23.2797	-333.39	23.2666	-349.443	23.2797	-3652.26
							23.2929	-336.39	23.2797	-349.389	23.2929	-3655.32
							23.306	-345.39	23.2929	-349.334	23.306	-3664.37
							23.3191	-336.39	23.306	-349.279	23.3191	-3655.43
							23.3322	-324.39	23.3191	-349.222	23.3322	-3643.49
							23.3454	-327.39	23.3322	-349.164	23.3454	-3646.55
							23.3585	-329.39	23.3454	-349.106	23.3585	-3648.61
							23.3716	-330.39	23.3585	-349.047	23.3716	-3649.67
							23.3848	-314.39	23.3716	-348.986	23.3848	-3633.73
							23.3979	-330.39	23.3848	-348.925	23.3979	-3649.79
							23.411	-340.39	23.3979	-348.862	23.411	-3659.85
							23.4242	-330.39	23.411	-348.799	23.4242	-3649.92
							23.4373	-328.39	23.4242	-348.734	23.4373	-3647.98
							23.4504	-322.39	23.4373	-348.669	23.4504	-3642.05
							23.4636	-325.39	23.4504	-348.602	23.4636	-3645.12
							23.4767	-330.39	23.4636	-348.534	23.4767	-3650.19
							23.4898	-335.39	23.4767	-348.465	23.4898	-3655.26
							23.5029	-331.39	23.4898	-348.395	23.5029	-3651.33
							23.5161	-329.39	23.5029	-348.324	23.5161	-3649.4
							23.5292	-334.39	23.5161	-348.252	23.5292	-3654.48
							23.5423	-328.39	23.5292	-348.178	23.5423	-3648.55
							23.5555	-327.39	23.5423	-348.104	23.5555	-3647.63
							23.5686	-345.39	23.5555	-348.028	23.5686	-3665.7
							23.5817	-324.39	23.5686	-347.951	23.5817	-3644.78
							23.5949	-333.39	23.5817	-347.873	23.5949	-3653.86
							23.608	-336.39	23.5949	-347.794	23.608	-3656.94
							23.6211	-333.39	23.608	-347.714	23.6211	-3654.02
							23.6342	-332.39	23.6211	-347.633	23.6342	-3653.1
							23.6474	-343.39	23.6342	-347.551	23.6474	-3664.19
							23.6605	-320.39	23.6474	-347.467	23.6605	-3641.27
							23.6736	-326.39	23.6605	-347.383	23.6736	-3647.36
							23.6868	-359.39	23.6736	-347.298	23.6868	-3680.44
							23.6999	-316.39	23.6868	-347.211	23.6999	-3637.53
							23.713	-320.39	23.6999	-347.124	23.713	-3641.62
							23.7262	-329.39	23.713	-347.035	23.7262	-3650.71
							23.7393	-340.39	23.7262	-346.946	23.7393	-3661.8
							23.7524	-337.39	23.7393	-346.855	23.7524	-3658.89
							23.7655	-325.39	23.7524	-346.764	23.7655	-3646.98
							23.7787	-339.39	23.7655	-346.672	23.7787	-3661.07
							23.7918	-332.39	23.7787	-346.579	23.7918	-3654.17
							23.8049	-340.39	23.7918	-346.485	23.8049	-3662.26
							23.8181	-329.39	23.8049	-346.39	23.8181	-3651.36
							23.8312	-351.39	23.8181	-346.294	23.8312	-3673.46
							23.8443	-311.39	23.8312	-346.198	23.8443	-3633.55
							23.8575	-333.39	23.8443	-346.101	23.8575	-3655.65
							23.8706	-333.39	23.8575	-346.003	23.8706	-3655.75
							23.8837	-317.39	23.8706	-345.905	23.8837	-3639.85
							23.8968	-321.39	23.8837	-345.806	23.8968	-3643.95
							23.91	-325.39	23.8968	-345.706	23.91	-3648.05
							23.9231	-328.39	23.91	-345.606	23.9231	-3651.15
							23.9362	-339.39	23.9231	-345.505	23.9362	-3662.25
							23.9494	-321.39	23.9362	-345.403	23.9494	-3644.35
							23.9625	-331.39	23.9494	-345.301	23.9625	-3654.45
							23.9756	-336.39	23.9625	-345.199	23.9756	-3659.56
							23.9888	-346.39	23.9756	-345.096	23.9888	-3669.66
							24.0019	-342.39	23.9888	-344.993	24.0019	-3665.76
							24.015	-327.39	24.0019	-344.889	24.015	-3650.87
							24.0282	-326.39	24.015	-344.785	24.0282	-3649.97
							24.0413	-340.39	24.0282	-344.681	24.0413	-3664.08
							24.0544	-332.39	24.0413	-344.576	24.0544	-3656.18
							24.0675	-323.39	24.0544	-344.471	24.0675	-3647.29
							24.0807	-328.39	24.0675	-344.366	24.0807	-3652.39
							24.0938	-318.39	24.0807	-344.261	24.0938	-3642.5
							24.1069	-318.39	24.0938	-344.155	24.1069	-3642.6
							24.1201	-341.39	24.1069	-344.049	24.1201	-3665.71
							24.1332	-342.39	24.1201	-343.944	24.1332	-3666.82
							24.1463	-323.39	24.1332	-343.838	24.1463	-3647.92
							24.1594	-343.39	24.1463	-343.732	24.1594	-3668.03
							24.1726	-329.39	24.1594	-343.626	24.1726	-3654.13
							24.1857	-333.39	24.1726	-343.52	24.1857	-3658.24
							24.1988	-339.39	24.1857	-343.414	24.1988	-3664.35
							24.212	-327.39	24.1988	-343.308	24.212	-3652.45
							24.2251	-312.39	24.212	-343.202	24.2251	-3637.56
							24.2382	-322.39	24.2251	-343.096	24.2382	-3647.66
							24.2514	-331.39	24.2382	-342.991	24.2514	-3656.77
							24.2645	-312.39	24.2514	-342.885	24.2645	-3637.87
							24.2776	-330.39	24.2645	-342.78	24.2776	-3655.98
							24.2907	-331.39	24.2776	-342.675	24.2907	-3657.08
							24.3039	-336.39	24.2907	-342.57	24.3039	-3662.19
							24.317	-330.39	24.3039	-342.466	24.317	-3656.29
							24.3301	-332.39	24.317	-342.361	24.3301	-3658.4
							24.3433	-304.39	24.3301	-342.257	24.3433	-3630.5
							24.3564	-335.39	24.3433	-342.154	24.3564	-3661.6
							24.3695	-317.39	24.3564	-342.051	24.3695	-3643.71
							24.3827	-331.39	24.3695	-341.948	24.3827	-3657.81
							24.3958	-325.39	24.3827	-341.845	24.3958	-3651.91
							24.4089	-331.39	24.3958	-341.744	24.4089	-3658.01
							24.4221	-322.39	24.4089	-341.642	24.4221	-3649.11
							24.4352	-327.39	24.4221	-341.541	24.4352	-3654.21
							24.4483	-337.39	24.4352	-341.441	24.4483	-3664.31
							24.4614	-336.39	24.4483	-341.341	24.4614	-3663.41
							24.4746	-323.39	24.4614	-341.242	24.4746	-3650.51
							24.4877	-318.39	24.4746	-341.144	24.4877	-3645.61
							24.5008	-307.39	24.4877	-341.046	24.5008	-3634.7
							24.514	-310.39	24.5008	-340.949	24.514	-3637.8
							24.5271	-330.39	24.514	-340.853	24.5271	-3657.9
							24.5402	-333.39	24.5271	-340.758	24.5402	-3660.99
							24.5534	-320.39	24.5402	-340.663	24.5534	-3648.08
							24.5665	-333.39	24.5534	-340.57	24.5665	-3661.18
							24.5796	-301.39	24.5665	-340.477	24.5796	-3629.27
							24.5927	-319.39	24.5796	-340.386	24.5927	-3647.36
							24.6059	-328.39	24.5927	-340.295	24.6059	-3656.45
							24.619	-342.39	24.6059	-340.206	24.619	-3670.54
							24.6321	-330.39	24.619	-340.118	24.6321	-3658.62
							24.6453	-323.39	24.6321	-340.031	24.6453	-3651.71
							24.6584	-330.39	24.6453	-339.945	24.6584	-3658.79
							24.6715	-330.39	24.6584	-339.861	24.6715	-3658.88
							24.6847	-312.39	24.6715	-339.777	24.6847	-3640.96
							24.6978	-326.39	24.6847	-339.696	24.6978	-3655.04
							24.7109	-335.39	24.6978	-339.616	24.7109	-3664.12
							24.724	-324.39	24.7109	-339.537	24.724	-3653.19
							24.7372	-340.39	24.724	-339.46	24.7372	-3669.27
							24.7503	-314.39	24.7372	-339.385	24.7503	-3643.34
							24.7634	-328.39	24.7503	-339.312	24.7634	-3657.41
							24.7766	-321.39	24.7634	-339.24	24.7766	-3650.48
							24.7897	-336.39	24.7766	-339.17	24.7897	-3665.55
							24.8028	-313.39	24.7897	-339.102	24.8028	-3642.62
							24.816	-336.39	24.8028	-339.036	24.816	-3665.68
							24.8291	-331.39	24.816	-338.973	24.8291	-3660.74
							24.8422	-316.39	24.8291	-338.911	24.8422	-3645.8
							24.8554	-304.39	24.8422	-338.852	24.8554	-3633.86
							24.8685	-326.39	24.8554	-338.795	24.8685	-3655.91
							24.8816	-317.39	24.8685	-338.74	24.8816	-3646.97
							24.8947	-327.39	24.8816	-338.688	24.8947	-3657.01
							24.9079	-329.39	24.8947	-338.639	24.9079	-3659.06
							24.921	-333.39	24.9079	-338.592	24.921	-3663.11
							24.9341	-321.39	24.921	-338.547	24.9341	-3651.15
							24.9473	-312.39	24.9341	-338.506	24.9473	-3642.19
							24.9604	-336.39	24.9473	-338.467	24.9604	-3666.22
							24.9735	-323.39	24.9604	-338.431	24.9735	-3653.25
							24.9867	-322.39	24.9735	-338.399	24.9867	-3652.28
							24.9998	-318.39	24.9867	-338.369	24.9998	-3648.31
							25.0129	-333.39	24.9998	-338.342	25.0129	-3663.33
							25.0261	-320.39	25.0129	-338.319	25.0261	-3650.35
							25.0392	-305.39	25.0261	-338.299	25.0392	-3635.37
							25.0523	-324.39	25.0392	-338.282	25.0523	-3654.38
							25.0654	-320.39	25.0523	-338.269	25.0654	-3650.39
							25.0786	-312.39	25.0654	-338.259	25.0786	-3642.4
							25.0917	-329.39	25.0786	-338.252	25.0917	-3659.4
							25.1048	-331.39	25.0917	-338.25	25.1048	-3661.4
							25.118	-329.39	25.1048	-338.25	25.118	-3659.4
							25.1311	-331.39	25.118	-338.255	25.1311	-3661.39
							25.1442	-327.39	25.1311	-338.263	25.1442	-3657.38
							25.1574	-323.39	25.1442	-338.275	25.1574	-3653.36
							25.1705	-331.39	25.1574	-338.291	25.1705	-3661.34
							25.1836	-338.39	25.1705	-338.311	25.1836	-3668.32
							25.1967	-334.39	25.1836	-338.335	25.1967	-3664.29
							25.2099	-325.39	25.1967	-338.363	25.2099	-3655.26
							25.223	-315.39	25.2099	-338.394	25.223	-3645.22
							25.2361	-336.39	25.223	-338.43	25.2361	-3666.18
							25.2493	-316.39	25.2361	-338.47	25.2493	-3646.14
							25.2624	-326.39	25.2493	-338.514	25.2624	-3656.09
							25.2755	-317.39	25.2624	-338.562	25.2755	-3647.04
							25.2887	-329.39	25.2755	-338.614	25.2887	-3658.98
							25.3018	-329.39	25.2887	-338.671	25.3018	-3658.92
							25.3149	-323.39	25.3018	-338.731	25.3149	-3652.86
							25.3281	-322.39	25.3149	-338.796	25.3281	-3651.79
							25.3412	-312.39	25.3281	-338.865	25.3412	-3641.72
							25.3543	-326.39	25.3412	-338.937	25.3543	-3655.64
							25.3674	-321.39	25.3543	-339.014	25.3674	-3650.56
							25.3806	-328.39	25.3674	-339.096	25.3806	-3657.47
							25.3937	-313.39	25.3806	-339.181	25.3937	-3642.38
							25.4068	-325.39	25.3937	-339.27	25.4068	-3654.29
							25.42	-330.39	25.4068	-339.364	25.42	-3659.19
							25.4331	-321.39	25.42	-339.461	25.4331	-3650.09
							25.4462	-327.39	25.4331	-339.562	25.4462	-3655.99
							25.4594	-330.39	25.4462	-339.668	25.4594	-3658.88
							25.4725	-328.39	25.4594	-339.777	25.4725	-3656.76
							25.4856	-331.39	25.4725	-339.89	25.4856	-3659.65
							25.4987	-331.39	25.4856	-340.006	25.4987	-3659.53
							25.5119	-326.39	25.4987	-340.127	25.5119	-3654.4
							25.525	-328.39	25.5119	-340.251	25.525	-3656.27
							25.5381	-313.39	25.525	-340.378	25.5381	-3641.14
							25.5513	-328.39	25.5381	-340.51	25.5513	-3656.01
							25.5644	-323.39	25.5513	-340.644	25.5644	-3650.87
							25.5775	-312.39	25.5644	-340.782	25.5775	-3639.73
							25.5907	-330.39	25.5775	-340.923	25.5907	-3657.59
							25.6038	-320.39	25.5907	-341.068	25.6038	-3647.44
							25.6169	-310.39	25.6038	-341.215	25.6169	-3637.29
							25.63	-313.39	25.6169	-341.365	25.63	-3640.13
							25.6432	-343.39	25.63	-341.519	25.6432	-3669.98
							25.6563	-338.39	25.6432	-341.675	25.6563	-3664.82
							25.6694	-316.39	25.6563	-341.833	25.6694	-3642.66
							25.6826	-329.39	25.6694	-341.995	25.6826	-3655.5
							25.6957	-329.39	25.6826	-342.158	25.6957	-3655.33
							25.7088	-332.39	25.6957	-342.324	25.7088	-3658.16
							25.7219	-329.39	25.7088	-342.492	25.7219	-3654.99
							25.7351	-333.39	25.7219	-342.663	25.7351	-3658.82
							25.7482	-317.39	25.7351	-342.835	25.7482	-3642.64
							25.7614	-329.39	25.7482	-343.009	25.7614	-3654.47
							25.7745	-308.39	25.7614	-343.185	25.7745	-3633.29
							25.7876	-333.39	25.7745	-343.362	25.7876	-3658.11
							25.8007	-338.39	25.7876	-343.541	25.8007	-3662.93
							25.8139	-328.39	25.8007	-343.721	25.8139	-3652.75
							25.827	-331.39	25.8139	-343.902	25.827	-3655.57
							25.8401	-327.39	25.827	-344.085	25.8401	-3651.39
							25.8533	-334.39	25.8401	-344.268	25.8533	-3658.2
							25.8664	-323.39	25.8533	-344.452	25.8664	-3647.02
							25.8795	-330.39	25.8664	-344.637	25.8795	-3653.83
							25.8926	-332.39	25.8795	-344.823	25.8926	-3655.65
							25.9058	-331.39	25.8926	-345.008	25.9058	-3654.46
							25.9189	-347.39	25.9058	-345.195	25.9189	-3670.27
							25.932	-331.39	25.9189	-345.381	25.932	-3654.09
							25.9452	-336.39	25.932	-345.567	25.9452	-3658.9
							25.9583	-334.39	25.9452	-345.753	25.9583	-3656.71
							25.9714	-329.39	25.9583	-345.939	25.9714	-3651.53
							25.9846	-332.39	25.9714	-346.125	25.9846	-3654.34
							25.9977	-333.39	25.9846	-346.31	25.9977	-3655.16
							26.0108	-330.39	25.9977	-346.494	26.0108	-3651.98
							26.0239	-342.39	26.0108	-346.678	26.0239	-3663.79
							26.0371	-336.39	26.0239	-346.861	26.0371	-3657.61
							26.0502	-321.39	26.0371	-347.043	26.0502	-3642.43
							26.0633	-328.39	26.0502	-347.224	26.0633	-3649.25
							26.0765	-323.39	26.0633	-347.404	26.0765	-3644.07
							26.0896	-336.39	26.0765	-347.583	26.0896	-3656.89
							26.1027	-346.39	26.0896	-347.76	26.1027	-3666.72
							26.1159	-339.39	26.1027	-347.936	26.1159	-3659.54
							26.129	-334.39	26.1159	-348.11	26.129	-3654.37
							26.1421	-328.39	26.129	-348.283	26.1421	-3648.2
							26.1552	-327.39	26.1421	-348.453	26.1552	-3647.03
							26.1684	-330.39	26.1552	-348.622	26.1684	-3649.86
							26.1815	-321.39	26.1684	-348.79	26.1815	-3640.7
							26.1946	-336.39	26.1815	-348.955	26.1946	-3655.54
							26.2078	-341.39	26.1946	-349.118	26.2078	-3660.37
							26.2209	-338.39	26.2078	-349.279	26.2209	-3657.22
							26.234	-334.39	26.2209	-349.438	26.234	-3653.06
							26.2472	-329.39	26.234	-349.595	26.2472	-3647.9
							26.2603	-329.39	26.2472	-349.75	26.2603	-3647.75
							26.2734	-338.39	26.2603	-349.902	26.2734	-3656.6
							26.2866	-327.39	26.2734	-350.052	26.2866	-3645.45
							26.2997	-340.39	26.2866	-350.2	26.2997	-3658.31
							26.3128	-331.39	26.2997	-350.345	26.3128	-3649.17
							26.3259	-335.39	26.3128	-350.487	26.3259	-3653.03
							26.3391	-342.39	26.3259	-350.628	26.3391	-3659.89
							26.3522	-345.39	26.3391	-350.766	26.3522	-3662.75
							26.3653	-348.39	26.3522	-350.901	26.3653	-3665.62
							26.3785	-345.39	26.3653	-351.034	26.3785	-3662.49
							26.3916	-330.39	26.3785	-351.164	26.3916	-3647.36
							26.4047	-333.39	26.3916	-351.292	26.4047	-3650.24
							26.4179	-346.39	26.4047	-351.417	26.4179	-3663.11
							26.431	-341.39	26.4179	-351.54	26.431	-3657.99
							26.4441	-328.39	26.431	-351.66	26.4441	-3644.88
							26.4572	-347.39	26.4441	-351.778	26.4572	-3663.76
							26.4704	-322.39	26.4572	-351.894	26.4704	-3638.65
							26.4835	-334.39	26.4704	-352.007	26.4835	-3650.54
							26.4966	-338.39	26.4835	-352.118	26.4966	-3654.43
							26.5098	-318.39	26.4966	-352.226	26.5098	-3634.32
							26.5229	-335.39	26.5098	-352.332	26.5229	-3651.22
							26.536	-324.39	26.5229	-352.436	26.536	-3640.12
							26.5492	-339.39	26.536	-352.537	26.5492	-3655.02
							26.5623	-341.39	26.5492	-352.637	26.5623	-3656.92
							26.5754	-350.39	26.5623	-352.734	26.5754	-3665.82
							26.5886	-335.39	26.5754	-352.829	26.5886	-3650.73
							26.6017	-337.39	26.5886	-352.923	26.6017	-3652.64
							26.6148	-351.39	26.6017	-353.014	26.6148	-3666.55
							26.6279	-335.39	26.6148	-353.103	26.6279	-3650.46
							26.6411	-341.39	26.6279	-353.191	26.6411	-3656.38
							26.6542	-338.39	26.6411	-353.277	26.6542	-3653.29
							26.6673	-343.39	26.6542	-353.361	26.6673	-3658.21
							26.6805	-346.39	26.6673	-353.444	26.6805	-3661.13
							26.6936	-339.39	26.6805	-353.525	26.6936	-3654.05
							26.7067	-328.39	26.6936	-353.604	26.7067	-3642.97
							26.7199	-329.39	26.7067	-353.682	26.7199	-3643.89
							26.733	-344.39	26.7199	-353.759	26.733	-3658.82
							26.7461	-356.39	26.733	-353.835	26.7461	-3670.74
							26.7593	-341.39	26.7461	-353.909	26.7593	-3655.67
							26.7724	-324.39	26.7593	-353.983	26.7724	-3638.6
							26.7855	-345.39	26.7724	-354.055	26.7855	-3659.53
[truncated: 627 more rows]

## Sheet: Figure 2e
Figure 2e PXRD pattern of COFTSA synthesized within minutes via the Sc-CO2 solvothermal method.
[truncated: 160,004 more rows]

[truncated: 68 more sheets: Figure 2f, Figure 2g, Figure 2i, Figure 3a, Figure 3b, Figure 3c, Figure 3d, Figure 3e, Figure 4b, Figure 4d, Figure 4e, Figure 4f, Figure 5d, Figure 5e, Figure 5f, Figure 5g, Figure 6b, Figure 6c, Figure 6d, Figure 6e …]
